# Supplementary material for: Reduced lipolysis in lipoma phenocopies lipid accumulation in obesity
Source: Int J Obes (Lond). 2020 Nov 24;45(3):565–76. doi: 10.1038/s41366-020-00716-y (PMC7906903; doi:10.1038/s41366-020-00716-y)
Supplement: Supplementary file 2 — Supplementary Table S3 [file 41366_2020_716_MOESM2_ESM.xlsx]

## Sheet: Gene_fusions
Sample	gene1	gene2	breakpoint1	breakpoint2	confidence
SAT_1	AL136360.2	NF1	4:2140021	17:31265229	medium
Lipoma_1	nothing
SAT_2	nothing
Lipoma_2	ATAD1	CLTC	17:59666582	10:87776425	medium
SAT_3	nothing
Lipoma_3	GPAM	RPS6P15(136231),GPAM(514692)	10:112155864	10:111635172	high
SAT_4	nothing
Lipoma_4	HMGA2	AFF3	12:65838569	2:99582208	high
Lipoma_4	RNF213	SLC26A11	17:80350396	17:80248130	high
Lipoma_4	EPB41L3	AC106876.1	18:5478241	2:233013140	medium
SAT_5	nothing
Lipoma_5	HMGA2	AC025035.1(74030),RF02110(190276)	12:65951415	12:91442636	high
SAT_6	nothing
Lipoma_6	CEP290	TMTC3(27463),RF00019(203092)	12:88106675	12:88227350	high
Lipoma_6	HMGA2	AC024941.1(405929),LINC02458(2557)	12:65838569	12:89008124	high
Lipoma_6	ACER3	NDUFC2-KCTD14	11:76926667	11:78073141	medium
Lipoma_6	ACER3	NDUFC2	11:76926667	11:78073141	medium
Lipoma_6	DCN	CEP290	12:91182655	12:88121166	medium
SAT_7	PPM1A	MNAT1	14:60249677	14:60879714	medium
SAT_7	DGKZ	ARID5A	11:46345585	2:96547402	medium
Lipoma_7	nothing
SAT_8	nothing
Lipoma_8	MATR3	SLF1	5:139293805	5:94643273	medium
SAT_9	nothing
Lipoma_9	FAM149B1	RB1	10:73216578	13:48599302	high
	FAM149B1	RB1	10:73210438	13:48599302	high
	DNAJC9	RB1	10:73216578	13:48599302	medium
SAT_10	MTBP	TAF2	8:120461255	8:119788904	medium
Lipoma_10	BRD2	AL355483.2	6:32975521	1:53289441	high
Lipoma_10	NCOA7	AL513210.1(101447),AL109924.1(40507)	6:125815404	6:168922103	high
SAT_11	HMGA2	MGC27382	12:65838569	1:78291388	high
Lipoma_11	HMGA2	TRDMT1	12:65951415	10:17200926	high
SAT_12	nothing
Lipoma_12	KTN1	PRDX2	14:55648870	19:12797166	medium
SAT_13	nothing
Lipoma_13	nothing
SAT_14	nothing
Lipoma_14	EIF4A2	PSMB4	3:186787584	1:151401239	medium
SAT_15	nothing
Lipoma_15	nothing

## Sheet: DEG_all_samples
Ensembl Gene ID	Gene Symbol	Entrez ID	baseMean	log2FoldChange	lfcSE	stat	pvalue	padj
ENSG00000170522.9	ELOVL6	79071	430.819	-3.93333	0.337832	-11.6429	2.49483e-31	4.60744e-27
ENSG00000142178.8	SIK1	150094	202.955	-6.44991	0.614868	-10.4899	9.61214e-26	8.87585e-22
ENSG00000149485.18	FADS1	3992	1297.96	-3.94467	0.403173	-9.78407	1.31799e-22	8.11353e-19
ENSG00000081760.16	AACS	65985	1049.68	-2.25676	0.244172	-9.2425	2.40793e-20	1.11174e-16
ENSG00000131771.13	PPP1R1B	84152	2343.11	-3.09014	0.350389	-8.81917	1.15316e-18	4.25932e-15
ENSG00000125459.15	MSTO1	55154	336.621	2.15031	0.253532	8.48143	2.22449e-17	5.86885e-14
ENSG00000140465.13	CYP1A1	1543	98.0218	-9.07355	1.09545	-8.28295	1.20163e-16	2.77396e-13
ENSG00000278540.4	ACACA	31	1375.18	-2.15899	0.264929	-8.14935	3.65893e-16	7.50813e-13
ENSG00000154277.12	UCHL1	7345	1080.4	3.12722	0.399569	7.82648	5.01712e-15	9.26562e-12
ENSG00000179023.8	KLHDC7A	127707	104.07	4.80092	0.61687	7.78271	7.09888e-15	1.19184e-11
ENSG00000066084.12	DIP2B	57609	317.519	1.32237	0.170773	7.74346	9.67447e-15	1.4889e-11
ENSG00000134184.12	GSTM1	2944	265.294	11.399	1.47908	7.70687	1.28946e-14	1.83182e-11
ENSG00000120658.13	ENOX1	55068	78.1523	-3.238	0.42749	-7.57446	3.60636e-14	4.75731e-11
ENSG00000113389.15	NPR3	4883	1176.27	3.42323	0.463203	7.39034	1.46457e-13	1.80317e-10
ENSG00000270885.1	RASL10B	91608	355.108	-2.28654	0.319667	-7.15286	8.49864e-13	9.80956e-10
ENSG00000171298.12	GAA	2548	1236.56	1.24241	0.173937	7.14287	9.14014e-13	9.92942e-10
ENSG00000120899.17	PTK2B	2185	349.173	1.5717	0.221642	7.09116	1.32993e-12	1.36451e-09
ENSG00000196436.8	NPIPB15	440348	65.5519	-5.31792	0.761214	-6.9861	2.82641e-12	2.74727e-09
ENSG00000134830.5	C5AR2	27202	58.2276	3.96711	0.570421	6.9547	3.5331e-12	3.26247e-09
ENSG00000134824.13	FADS2	9415	991.593	-2.81245	0.406493	-6.91882	4.55424e-12	4.00513e-09
ENSG00000196735.11	HLA-DQA1	3117	605.611	3.28694	0.483581	6.79707	1.06766e-11	8.72237e-09
ENSG00000274602.4	PI4KAP1	728233	179.032	-1.82161	0.268098	-6.79458	1.08628e-11	8.72237e-09
ENSG00000171723.15	GPHN	10243	311.554	-1.46768	0.218324	-6.7225	1.78638e-11	1.37462e-08
ENSG00000160862.12	AZGP1	563	1792.41	-3.2681	0.48711	-6.70916	1.95743e-11	1.44599e-08
ENSG00000196126.11	HLA-DRB1	3123	3668.52	2.55413	0.381272	6.69898	2.09873e-11	1.49075e-08
ENSG00000179344.16	HLA-DQB1	3119	768.823	2.87473	0.434044	6.62313	3.51679e-11	2.40548e-08
ENSG00000231389.7	HLA-DPA1	3113	3096.97	2.24644	0.346256	6.48779	8.71046e-11	5.74517e-08
ENSG00000204482.10	LST1	7940	123.445	4.36063	0.681482	6.39874	1.56663e-10	9.97674e-08
ENSG00000144455.13	SUMF1	285362	695.069	1.25687	0.196589	6.39337	1.62267e-10	9.98915e-08
ENSG00000126368.5	NR1D1	9572	930.578	-1.61165	0.253461	-6.35859	2.03608e-10	1.17507e-07
ENSG00000235823.2	OLMALINC	90271	130.561	-2.16255	0.347166	-6.22916	4.68942e-10	2.62437e-07
ENSG00000137285.9	TUBB2B	347733	74.7046	4.21064	0.677915	6.21116	5.25955e-10	2.85686e-07
ENSG00000174136.11	RGMB	285704	179.365	-1.13425	0.18423	-6.15669	7.42802e-10	3.91945e-07
ENSG00000006534.15	ALDH3B1	221	222.229	1.82798	0.29723	6.15006	7.74514e-10	3.97326e-07
ENSG00000174697.4	LEP	3952	10707	2.24605	0.367359	6.11405	9.71368e-10	4.84844e-07
ENSG00000119943.12	PYROXD2	84795	491.921	1.38542	0.226831	6.10769	1.01082e-09	4.91257e-07
ENSG00000166347.18	CYB5A	1528	3520.16	-1.92562	0.316323	-6.08752	1.14675e-09	5.43033e-07
ENSG00000215218.3	UBE2QL1	134111	61.631	5.07299	0.834869	6.07639	1.2292e-09	5.67523e-07
ENSG00000151176.7	PLBD2	196463	1468.31	0.965826	0.160404	6.02121	1.73122e-09	7.79808e-07
ENSG00000066827.15	ZFAT	57623	252.006	2.12561	0.353758	6.00867	1.87056e-09	8.2251e-07
ENSG00000203747.10	FCGR3A	2214	179.618	4.36731	0.729912	5.98334	2.18606e-09	9.38886e-07
ENSG00000072274.12	TFRC	7037	595.25	2.50338	0.419194	5.97188	2.34532e-09	9.84393e-07
ENSG00000204287.13	HLA-DRA	3122	6183.85	2.32164	0.389824	5.95562	2.59085e-09	1.06328e-06
ENSG00000089060.11	SLC8B1	80024	567.642	1.26726	0.214247	5.91495	3.31973e-09	1.3328e-06
ENSG00000230487.7	PSMG3-AS1	114796	191.364	1.51282	0.256273	5.90315	3.56625e-09	1.40131e-06
ENSG00000123243.14	ITIH5	80760	10478.4	1.32926	0.226641	5.86503	4.49053e-09	1.72773e-06
ENSG00000099194.5	SCD	6319	45955.4	-4.10401	0.700933	-5.85507	4.76801e-09	1.79705e-06
ENSG00000163638.13	ADAMTS9	56999	439.345	-1.60428	0.274944	-5.83495	5.38079e-09	1.98745e-06
ENSG00000169403.11	PTAFR	5724	138.508	2.8534	0.489776	5.82592	5.67975e-09	2.05674e-06
ENSG00000109906.13	ZBTB16	7704	592.931	-2.04402	0.352554	-5.79775	6.72088e-09	2.34191e-06
ENSG00000115112.7	TFCP2L1	29842	47.4824	3.84859	0.663579	5.79974	6.64161e-09	2.34191e-06
ENSG00000115956.9	PLEK	5341	303.685	3.25061	0.561039	5.79391	6.87657e-09	2.35179e-06
ENSG00000059377.16	TBXAS1	6916	160.739	3.00229	0.519282	5.78162	7.39836e-09	2.48423e-06
ENSG00000134516.16	DOCK2	1794	171.566	3.49619	0.605622	5.7729	7.79184e-09	2.56964e-06
ENSG00000156976.16	EIF4A2	1974	4095.7	-0.947989	0.16471	-5.75549	8.63917e-09	2.79909e-06
ENSG00000141506.13	PIK3R5	23533	127.939	3.28145	0.573255	5.72423	1.03905e-08	3.18992e-06
ENSG00000159208.15	CIART	148523	214.864	-1.64463	0.2874	-5.72243	1.05009e-08	3.18992e-06
ENSG00000226752.9	CUTALP	253039	346.595	1.46747	0.256373	5.72399	1.04053e-08	3.18992e-06
ENSG00000275993.2	SIK1B	102724428	529.404	3.03981	0.531262	5.72186	1.05363e-08	3.18992e-06
ENSG00000123612.15	ACVR1C	130399	1027.53	-2.25428	0.394171	-5.71903	1.07135e-08	3.19124e-06
ENSG00000130775.15	THEMIS2	9473	456.603	2.90478	0.508168	5.71617	1.08949e-08	3.19375e-06
ENSG00000204252.13	HLA-DOA	3111	235.346	2.62215	0.459115	5.71132	1.12103e-08	3.23488e-06
ENSG00000147852.15	VLDLR	7436	1557.83	1.49317	0.262436	5.68967	1.27288e-08	3.61653e-06
ENSG00000110079.17	MS4A4A	51338	332.785	3.0742	0.540678	5.68582	1.30186e-08	3.64283e-06
ENSG00000167851.14	CD300A	11314	79.6066	4.07949	0.718477	5.67796	1.36307e-08	3.75719e-06
ENSG00000134317.17	GRHL1	29841	50.1106	3.6622	0.646593	5.66383	1.48027e-08	4.02024e-06
ENSG00000135744.7	AGT	183	262.653	-3.60941	0.63756	-5.66129	1.50238e-08	4.02116e-06
ENSG00000110077.14	MS4A6A	64231	680.51	3.17468	0.561214	5.6568	1.54219e-08	4.06873e-06
ENSG00000104921.14	FCER2	2208	63.8011	4.7163	0.836794	5.63615	1.73896e-08	4.52326e-06
ENSG00000078674.17	PCM1	5108	1472.34	-0.483239	0.0864965	-5.5868	2.31294e-08	5.85981e-06
ENSG00000106785.14	TRIM14	9830	104.79	2.76875	0.495611	5.58655	2.31626e-08	5.85981e-06
ENSG00000131042.14	LILRB2	10288	154.925	3.57241	0.640703	5.57576	2.46457e-08	6.15077e-06
ENSG00000266338.6	NBPF15	284565	201.243	-1.5592	0.279781	-5.57291	2.50514e-08	6.16865e-06
ENSG00000197249.13	SERPINA1	5265	83.8872	3.71357	0.667293	5.56512	2.61972e-08	6.36592e-06
ENSG00000145416.13	MARCH1	55016	72.7018	2.09281	0.376584	5.55736	2.73881e-08	6.56887e-06
ENSG00000160339.15	FCN2	2220	53.0253	-3.54131	0.637867	-5.55181	2.82732e-08	6.6095e-06
ENSG00000185561.9	TLCD2	727910	1101.95	1.59288	0.286807	5.55383	2.79483e-08	6.6095e-06
ENSG00000113119.12	TMCO6	55374	133.256	-1.38803	0.250853	-5.53326	3.14328e-08	7.18555e-06
ENSG00000164879.6	CA3	761	822.012	-5.23235	0.947428	-5.52269	3.33849e-08	7.42835e-06
ENSG00000185640.5	KRT79	338785	57.3806	-3.79174	0.686551	-5.52288	3.33482e-08	7.42835e-06
ENSG00000118482.11	PHF3	23469	963.556	-0.725396	0.131445	-5.51861	3.41694e-08	7.51238e-06
ENSG00000172247.3	C1QTNF4	114900	44.1886	3.31094	0.601707	5.50258	3.74282e-08	8.13205e-06
ENSG00000125898.12	FAM110A	83541	126.872	2.17102	0.395898	5.48379	4.16315e-08	8.83737e-06
ENSG00000101280.7	ANGPT4	51378	208.993	2.26552	0.413292	5.48166	4.2136e-08	8.84281e-06
ENSG00000181374.7	CCL13	6357	100.327	3.59178	0.655517	5.47931	4.26992e-08	8.86031e-06
ENSG00000155629.14	PIK3AP1	118788	135.413	2.90554	0.531323	5.46851	4.53831e-08	9.31261e-06
ENSG00000099957.16	P2RX6	9127	145.722	3.8677	0.708881	5.45606	4.86802e-08	9.8794e-06
ENSG00000117594.9	HSD11B1	3290	386.768	2.39024	0.439544	5.43801	5.38781e-08	1.08154e-05
ENSG00000090659.17	CD209	30835	309.63	3.48345	0.642545	5.42134	5.91551e-08	1.1747e-05
ENSG00000242574.8	HLA-DMB	3109	454.112	1.96649	0.363253	5.41355	6.17879e-08	1.21393e-05
ENSG00000117114.19	ADGRL2	23266	744.521	-1.01719	0.188111	-5.40742	6.39382e-08	1.23001e-05
ENSG00000174807.3	CD248	57124	6942.4	1.59036	0.294048	5.4085	6.35532e-08	1.23001e-05
ENSG00000165025.14	SYK	6850	208.566	3.01837	0.558764	5.40188	6.59472e-08	1.25558e-05
ENSG00000086570.12	FAT2	2196	83.4691	2.78531	0.517427	5.38301	7.32494e-08	1.38038e-05
ENSG00000120457.11	KCNJ5	3762	82.809	3.89785	0.724877	5.37725	7.56317e-08	1.41087e-05
ENSG00000130475.14	FCHO1	23149	37.2383	2.52504	0.470602	5.36555	8.07026e-08	1.49041e-05
ENSG00000181649.6	PHLDA2	7262	38.0332	2.77247	0.517477	5.35768	8.42965e-08	1.54137e-05
ENSG00000137491.14	SLCO2B1	11309	393.892	3.3032	0.617157	5.35228	8.68521e-08	1.57253e-05
ENSG00000186517.13	ARHGAP30	257106	283.904	3.55403	0.665592	5.33965	9.31246e-08	1.66973e-05
ENSG00000070404.9	FSTL3	10272	3090.51	1.54667	0.289999	5.33336	9.6413e-08	1.71207e-05
ENSG00000111052.7	LIN7A	8825	165.21	-1.85049	0.347587	-5.32381	1.01613e-07	1.78723e-05
ENSG00000100077.14	GRK3	157	1613.19	-1.76836	0.332298	-5.32162	1.02848e-07	1.79188e-05
ENSG00000188511.12	C22orf34	348645	59.968	-2.15265	0.404828	-5.31744	1.05236e-07	1.81635e-05
ENSG00000012171.19	SEMA3B	7869	1248.6	2.00181	0.377254	5.30627	1.11893e-07	1.91337e-05
ENSG00000182013.17	PNMA8A	55228	48.6728	-3.5282	0.666857	-5.29079	1.21791e-07	2.06352e-05
ENSG00000123338.12	NCKAP1L	3071	306.668	2.97801	0.563195	5.28771	1.23857e-07	2.07945e-05
ENSG00000183087.14	GAS6	2621	2490.85	1.16343	0.220858	5.26779	1.38078e-07	2.29732e-05
ENSG00000149177.12	PTPRJ	5795	194.125	1.89295	0.3596	5.26405	1.40916e-07	2.32361e-05
ENSG00000013573.16	DDX11	1663	226.186	1.34633	0.256123	5.25655	1.46782e-07	2.39891e-05
ENSG00000167613.15	LAIR1	3903	1524.05	1.25346	0.238783	5.24938	1.52614e-07	2.45085e-05
ENSG00000246430.6	LINC00968	100507632	105.702	3.36514	0.641054	5.24938	1.52613e-07	2.45085e-05
ENSG00000182566.13	CLEC4G	339390	34.644	3.95285	0.755623	5.23125	1.68371e-07	2.68059e-05
ENSG00000142347.17	MYO1F	4542	265.89	2.83702	0.542817	5.22648	1.72771e-07	2.72712e-05
ENSG00000181019.12	NQO1	1728	2346.73	1.92725	0.369061	5.22205	1.76954e-07	2.76947e-05
ENSG00000131473.16	ACLY	47	1842.67	-1.48669	0.284889	-5.21848	1.80394e-07	2.79959e-05
ENSG00000248905.8	FMN1	342184	39.7755	2.73404	0.525064	5.20706	1.91854e-07	2.95263e-05
ENSG00000138835.22	RGS3	5998	1491.49	-1.34233	0.257908	-5.20468	1.9433e-07	2.96602e-05
ENSG00000143196.4	DPT	1805	4695.32	1.83169	0.352173	5.20111	1.98103e-07	2.99882e-05
ENSG00000166501.13	PRKCB	5579	60.6688	4.20202	0.810334	5.18554	2.15392e-07	3.23403e-05
ENSG00000115364.13	MRPL19	9801	329.313	-0.971741	0.187792	-5.17457	2.28441e-07	3.37507e-05
ENSG00000137841.11	PLCB2	5330	296.285	2.92348	0.565748	5.16747	2.3729e-07	3.47799e-05
ENSG00000124587.13	PEX6	5190	449.364	-1.17304	0.227539	-5.15533	2.53186e-07	3.68177e-05
ENSG00000102760.12	RGCC	28984	2017.2	-1.77522	0.344792	-5.14866	2.62358e-07	3.7271e-05
ENSG00000122122.9	SASH3	54440	89.4904	2.9452	0.571978	5.14915	2.61663e-07	3.7271e-05
ENSG00000086544.2	ITPKC	80271	751.462	-0.886453	0.172493	-5.13906	2.76117e-07	3.83409e-05
ENSG00000051108.14	HERPUD1	9709	1789.15	0.92024	0.179393	5.12974	2.90137e-07	3.99638e-05
ENSG00000131730.15	CKMT2	1160	173.923	-2.381	0.464398	-5.12706	2.94297e-07	3.99638e-05
ENSG00000141968.7	VAV1	7409	110.081	2.84067	0.55396	5.12794	2.92934e-07	3.99638e-05
ENSG00000169896.17	ITGAM	3684	238.29	2.86697	0.560406	5.11589	3.1227e-07	4.17899e-05
ENSG00000205363.5	INSYN1	388135	175.752	2.00024	0.39089	5.11716	3.10173e-07	4.17899e-05
ENSG00000137101.12	CD72	971	62.4311	2.80762	0.549015	5.11393	3.1553e-07	4.19223e-05
ENSG00000095917.13	TPSD1	23430	50.4255	8.3599	1.6386	5.10185	3.36352e-07	4.4055e-05
ENSG00000204577.11	LILRB3	11025	90.8479	3.66754	0.720654	5.08919	3.59604e-07	4.67687e-05
ENSG00000066294.14	CD84	8832	106.431	3.13889	0.617547	5.08284	3.71843e-07	4.80223e-05
ENSG00000171860.4	C3AR1	719	134.97	3.53006	0.694891	5.08002	3.7739e-07	4.81404e-05
ENSG00000223865.10	HLA-DPB1	3115	2394.35	2.20515	0.434108	5.07973	3.7797e-07	4.81404e-05
ENSG00000161921.14	CXCL16	58191	362.021	2.62448	0.51688	5.07755	3.82331e-07	4.83622e-05
ENSG00000100600.14	LGMN	5641	2853.95	2.22596	0.438639	5.0747	3.881e-07	4.8758e-05
ENSG00000224940.8	PRRT4	401399	701.791	-1.72807	0.340984	-5.06791	4.02208e-07	5.0189e-05
ENSG00000019582.14	CD74	972	20616	1.75927	0.347577	5.06153	4.15906e-07	5.155e-05
ENSG00000002933.8	TMEM176A	55365	447.982	1.99846	0.395006	5.05933	4.20733e-07	5.18006e-05
ENSG00000166839.16	ANKDD1A	348094	266.718	1.9016	0.37668	5.04831	4.45733e-07	5.45152e-05
ENSG00000101336.13	HCK	3055	184.988	2.59414	0.514749	5.03963	4.66444e-07	5.6673e-05
ENSG00000121064.12	SCPEP1	59342	870.678	1.40107	0.278111	5.03782	4.70854e-07	5.68349e-05
ENSG00000143226.13	FCGR2A	2212	264.47	3.04671	0.605301	5.03337	4.81931e-07	5.77941e-05
ENSG00000166927.12	MS4A7	58475	327.954	2.99648	0.595883	5.02864	4.93968e-07	5.88555e-05
ENSG00000010319.6	SEMA3G	56920	5138.6	1.20195	0.239222	5.0244	5.04997e-07	5.97839e-05
ENSG00000163131.10	CTSS	1520	623.616	2.57539	0.513433	5.01602	5.27524e-07	6.20529e-05
ENSG00000165171.10	METTL27	155368	30.4737	2.51883	0.502777	5.00983	5.44793e-07	6.36787e-05
ENSG00000138039.14	LHCGR	3973	73.1352	1.88038	0.376128	4.9993	5.75392e-07	6.68323e-05
ENSG00000104972.15	LILRB1	10859	40.9008	3.29107	0.659985	4.98658	6.14571e-07	7.09368e-05
ENSG00000028137.18	TNFRSF1B	7133	1365.86	1.49126	0.299381	4.98112	6.32166e-07	7.25145e-05
ENSG00000271447.5	MMP28	79148	812.788	1.18388	0.237881	4.97676	6.46561e-07	7.3708e-05
ENSG00000149418.10	ST14	6768	123.922	4.33913	0.873687	4.96646	6.81867e-07	7.72559e-05
ENSG00000116701.14	NCF2	4688	211.974	2.56084	0.516124	4.96168	6.98853e-07	7.86977e-05
ENSG00000143119.13	CD53	963	240.673	3.24459	0.65421	4.95955	7.06562e-07	7.90836e-05
ENSG00000064225.12	ST3GAL6	10402	331.367	-1.44112	0.292111	-4.93346	8.0785e-07	8.88058e-05
ENSG00000172985.10	SH3RF3	344558	245.841	1.23029	0.249326	4.93444	8.03791e-07	8.88058e-05
ENSG00000114013.15	CD86	942	87.5656	3.44903	0.699666	4.92954	8.24232e-07	8.90401e-05
ENSG00000167772.11	ANGPTL4	51129	4184.51	1.61554	0.327651	4.93067	8.19479e-07	8.90401e-05
ENSG00000254109.5	RBPMS-AS1	100128750	63.9037	-1.97718	0.401092	-4.92949	8.24445e-07	8.90401e-05
ENSG00000120885.21	CLU	1191	15926.6	1.36653	0.277584	4.92294	8.52544e-07	9.15394e-05
ENSG00000148468.16	FAM171A1	221061	445.791	1.03726	0.21103	4.91521	8.86866e-07	9.46743e-05
ENSG00000072858.10	SIDT1	54847	41.5188	2.88673	0.587623	4.91256	8.98971e-07	9.5415e-05
ENSG00000155307.18	SAMSN1	64092	47.7177	3.26791	0.666349	4.90421	9.38064e-07	9.86624e-05
ENSG00000185271.8	KLHL33	123103	42.988	-2.70493	0.551691	-4.90298	9.43928e-07	9.86624e-05
ENSG00000187474.4	FPR3	2359	130.306	3.3943	0.692342	4.90264	9.45595e-07	9.86624e-05
ENSG00000134339.8	SAA2	6289	1676.54	7.63753	1.56008	4.89559	9.80106e-07	0.000101689
ENSG00000141480.17	ARRB2	409	761.566	2.06595	0.422663	4.88794	1.01895e-06	0.00010504
ENSG00000143549.19	TPM3	7170	2556.52	0.751754	0.153827	4.88701	1.02378e-06	0.00010504
ENSG00000119041.10	GTF3C3	9330	331.599	-0.798839	0.163549	-4.8844	1.03745e-06	0.000105854
ENSG00000172243.17	CLEC7A	64581	37.2067	4.43103	0.907498	4.88268	1.04653e-06	0.000106194
ENSG00000100336.17	APOL4	80832	378.439	1.64162	0.336587	4.87724	1.07579e-06	0.000108567
ENSG00000170485.16	NPAS2	4862	54.7226	-2.58626	0.531308	-4.86772	1.12892e-06	0.00011331
ENSG00000110324.10	IL10RA	3587	451.663	2.9258	0.603413	4.84875	1.2424e-06	0.000124025
ENSG00000137474.20	MYO7A	4647	201.56	1.51398	0.312658	4.84227	1.28365e-06	0.000127454
ENSG00000178860.8	MSC	9242	216.079	1.87392	0.387537	4.83546	1.32839e-06	0.000130749
ENSG00000266094.7	RASSF5	83593	123.198	2.07331	0.428806	4.83507	1.331e-06	0.000130749
ENSG00000204136.10	GGTA1P	2681	507.391	1.96671	0.407006	4.83214	1.3507e-06	0.000131469
ENSG00000204472.12	AIF1	199	441.149	2.99493	0.619827	4.83187	1.35257e-06	0.000131469
ENSG00000165730.15	STOX1	219736	171.615	-2.9216	0.605362	-4.8262	1.39162e-06	0.000134557
ENSG00000095303.15	PTGS1	5742	120.211	2.32981	0.483394	4.81971	1.4377e-06	0.000138289
ENSG00000106565.17	TMEM176B	28959	832.326	2.08484	0.43279	4.81721	1.45579e-06	0.000138585
ENSG00000147443.12	DOK2	9046	276.971	2.63114	0.546183	4.81731	1.45504e-06	0.000138585
ENSG00000077420.15	APBB1IP	54518	1555.15	0.941424	0.19565	4.81178	1.4959e-06	0.000141673
ENSG00000101220.17	C20orf27	54976	1577.19	-1.212	0.252239	-4.80497	1.54776e-06	0.000145837
ENSG00000008226.19	DLEC1	9940	104.711	3.26829	0.680861	4.80023	1.58485e-06	0.000148574
ENSG00000158517.13	NCF1	653361	47.2693	2.17527	0.453816	4.79328	1.64073e-06	0.000153036
ENSG00000251432.6	LINC02615	100507487	101.294	1.76412	0.368138	4.79201	1.6512e-06	0.000153238
ENSG00000175745.12	NR2F1	7025	164.194	-1.97007	0.411443	-4.78818	1.68297e-06	0.000155406
ENSG00000155368.16	DBI	1622	4367.91	-1.53643	0.320956	-4.78704	1.69262e-06	0.000155519
ENSG00000152465.17	NMT2	9397	975.393	1.24671	0.260536	4.78518	1.70837e-06	0.000156189
ENSG00000022567.9	SLC45A4	57210	114.409	1.19753	0.251216	4.76693	1.87051e-06	0.00017017
ENSG00000047365.11	ARAP2	116984	50.4428	2.99454	0.628508	4.76453	1.89298e-06	0.00017137
ENSG00000175489.9	LRRC25	126364	126.187	2.85381	0.599586	4.75964	1.93942e-06	0.000174718
ENSG00000139410.14	SDSL	113675	114.55	2.27761	0.479303	4.75192	2.01498e-06	0.000180644
ENSG00000164669.13	INTS4P1	285905	22.6566	7.19212	1.51445	4.74901	2.04415e-06	0.000182374
ENSG00000177575.12	CD163	9332	801.003	3.84103	0.810212	4.74077	2.12905e-06	0.000188131
ENSG00000196139.13	AKR1C3	8644	3887.6	1.12111	0.236453	4.74136	2.12288e-06	0.000188131
ENSG00000273033.2	LINC02035	100129550	129.393	1.35869	0.287229	4.73035	2.24128e-06	0.000197105
ENSG00000110628.14	SLC22A18	5002	150.346	1.46835	0.310553	4.72818	2.26538e-06	0.00019828
ENSG00000111058.7	ACSS3	79611	937.385	-1.3386	0.283239	-4.72605	2.28926e-06	0.000198524
ENSG00000124615.19	MOCS1	4337	1197.5	-1.30618	0.27638	-4.72602	2.28966e-06	0.000198524
ENSG00000197629.5	MPEG1	219972	746.332	2.74372	0.580898	4.72324	2.32118e-06	0.000200316
ENSG00000102032.12	RENBP	5973	270.711	1.56796	0.332461	4.71623	2.40251e-06	0.000205415
ENSG00000122375.11	OPN4	94233	19.7657	-3.79933	0.805586	-4.71623	2.4025e-06	0.000205415
ENSG00000072657.8	TRHDE	29953	168.148	-2.38223	0.50593	-4.70861	2.49417e-06	0.000211295
ENSG00000006747.14	SCIN	85477	89.4585	3.74343	0.79555	4.70546	2.53295e-06	0.000211668
ENSG00000100344.10	PNPLA3	80339	41.8295	-3.13286	0.665599	-4.70683	2.51594e-06	0.000211668
ENSG00000186818.12	LILRB4	11006	167.366	3.32865	0.707276	4.70629	2.52263e-06	0.000211668
ENSG00000170458.13	CD14	929	1227.77	2.48344	0.52796	4.70384	2.55311e-06	0.00021192
ENSG00000180229.12	HERC2P3	283755	57.2712	3.79741	0.807535	4.70246	2.5704e-06	0.00021192
ENSG00000247556.6	OIP5-AS1	729082	1420.92	-0.681203	0.144848	-4.70288	2.56522e-06	0.00021192
ENSG00000169710.8	FASN	2194	26363.1	-2.30676	0.491037	-4.69773	2.63073e-06	0.000215931
ENSG00000100376.11	FAM118A	55007	489.772	-1.47245	0.313933	-4.69034	2.7275e-06	0.000222883
ENSG00000181856.14	SLC2A4	6517	957.134	-1.59156	0.339611	-4.68641	2.78034e-06	0.0002262
ENSG00000187116.13	LILRA5	353514	19.2095	4.62397	0.987586	4.68209	2.83961e-06	0.000230008
ENSG00000152137.6	HSPB8	26353	830.228	1.32253	0.283111	4.6714	2.99156e-06	0.000241258
ENSG00000015285.10	WAS	7454	155.297	2.72049	0.582948	4.66677	3.05967e-06	0.000244219
ENSG00000167261.13	DPEP2	64174	66.2907	2.66552	0.571237	4.66622	3.06795e-06	0.000244219
ENSG00000146192.14	FGD2	221472	145.111	3.04186	0.652418	4.66243	3.12491e-06	0.000247686
ENSG00000255717.6	SNHG1	23642	372.611	-1.12454	0.241334	-4.6597	3.16672e-06	0.000249927
ENSG00000155393.12	HEATR3	55027	181.169	1.13088	0.243103	4.65188	3.2893e-06	0.000258497
ENSG00000163220.10	S100A9	6280	108.202	4.11941	0.887091	4.64373	3.42178e-06	0.000267355
ENSG00000182853.11	VMO1	284013	66.8934	2.69731	0.580919	4.64317	3.43097e-06	0.000267355
ENSG00000088827.12	SIGLEC1	6614	725.859	2.5716	0.554326	4.63915	3.49844e-06	0.000271468
ENSG00000204257.14	HLA-DMA	3108	1518.81	1.44767	0.313102	4.62363	3.77091e-06	0.000291385
ENSG00000173369.15	C1QB	713	1824.99	3.37998	0.731637	4.61975	3.84196e-06	0.000295639
ENSG00000088766.11	CRLS1	54675	1189.02	-0.933222	0.202194	-4.61547	3.92213e-06	0.000300555
ENSG00000096060.14	FKBP5	2289	4685.99	-1.58614	0.34394	-4.61167	3.9945e-06	0.000302338
ENSG00000103811.16	CTSH	1512	962.718	1.67547	0.363306	4.61173	3.9933e-06	0.000302338
ENSG00000185339.8	TCN2	6948	722.531	1.15198	0.249793	4.61174	3.99306e-06	0.000302338
ENSG00000133805.15	AMPD3	272	111.036	1.68854	0.366236	4.61054	4.01629e-06	0.000302746
ENSG00000110057.7	UNC93B1	81622	506.694	1.23833	0.268868	4.60571	4.11065e-06	0.000308599
ENSG00000139318.7	DUSP6	1848	1953.68	-1.59133	0.34573	-4.60282	4.16803e-06	0.00031164
ENSG00000100055.20	CYTH4	27128	398.199	2.78352	0.605295	4.59862	4.25308e-06	0.000316717
ENSG00000135821.18	GLUL	2752	22299.9	-1.14846	0.250177	-4.5906	4.41966e-06	0.000327788
ENSG00000173267.13	SNCG	6623	4128.99	1.94831	0.42449	4.58978	4.43724e-06	0.000327788
ENSG00000122862.4	SRGN	5552	1425.04	1.38787	0.302587	4.58667	4.50369e-06	0.000330056
ENSG00000140749.8	IGSF6	10261	69.7712	3.81962	0.832715	4.58694	4.49781e-06	0.000330056
ENSG00000127418.14	FGFRL1	53834	868.631	-1.67167	0.365124	-4.57837	4.68607e-06	0.000342064
ENSG00000108950.11	FAM20A	54757	232.391	1.84217	0.402938	4.57184	4.8345e-06	0.00034606
ENSG00000118004.17	COLEC11	78989	163.394	-2.1236	0.464307	-4.5737	4.79187e-06	0.00034606
ENSG00000124491.15	F13A1	2162	1547.71	2.46006	0.537804	4.57428	4.7787e-06	0.00034606
ENSG00000198759.11	EGFL6	25975	630.538	6.89488	1.50809	4.57193	4.83247e-06	0.00034606
ENSG00000236751.1	LINC01186	101927574	20.0999	7.3083	1.60261	4.56024	5.10963e-06	0.000364342
ENSG00000025708.13	TYMP	1890	1311.55	1.51094	0.331989	4.55117	5.33486e-06	0.000378939
ENSG00000100300.17	TSPO	706	3370.53	1.39168	0.306046	4.54728	5.43441e-06	0.000384531
ENSG00000112658.7	SRF	6722	859.892	-0.863671	0.190207	-4.54068	5.60726e-06	0.000395248
ENSG00000100625.8	SIX4	51804	47.394	-2.23172	0.491827	-4.53761	5.68952e-06	0.000399521
ENSG00000105516.10	DBP	1628	674.258	-1.28429	0.283284	-4.53356	5.79974e-06	0.000405718
ENSG00000066336.11	SPI1	6688	450.743	2.61641	0.57816	4.5254	6.02807e-06	0.000418521
ENSG00000068724.15	TTC7A	57217	651.097	0.990805	0.218942	4.52541	6.02781e-06	0.000418521
ENSG00000156113.22	KCNMA1	3778	121.603	3.22654	0.713153	4.52433	6.05886e-06	0.000419082
ENSG00000124126.13	PREX1	57580	434.965	1.16811	0.25827	4.52283	6.10197e-06	0.000420489
ENSG00000166165.12	CKB	1152	3228.95	-1.36147	0.301083	-4.5219	6.12875e-06	0.000420765
ENSG00000073050.11	XRCC1	7515	364.607	-0.700618	0.155035	-4.51911	6.21007e-06	0.000424769
ENSG00000142794.18	NBPF3	84224	111.731	1.58612	0.351373	4.51407	6.35967e-06	0.000433396
ENSG00000168528.11	SERINC2	347735	109.45	2.27938	0.505229	4.51157	6.43502e-06	0.000436919
ENSG00000137942.16	FNBP1L	54874	551.795	-0.982845	0.218034	-4.50776	6.55151e-06	0.000441581
ENSG00000105246.5	EBI3	10148	25.247	3.33757	0.741364	4.50193	6.73393e-06	0.000448961
ENSG00000149596.6	JPH2	57158	189.885	4.76208	1.05771	4.50225	6.72391e-06	0.000448961
ENSG00000187164.19	SHTN1	57698	269.906	1.13232	0.251964	4.494	6.98977e-06	0.000462678
ENSG00000197405.7	C5AR1	728	293.987	3.9764	0.884723	4.49451	6.97304e-06	0.000462678
ENSG00000184922.13	FMNL1	752	446.95	1.35133	0.301265	4.48553	7.27331e-06	0.000479727
ENSG00000260314.2	MRC1	4360	587.077	2.69581	0.601264	4.48357	7.34028e-06	0.000482421
ENSG00000223561.6	LOC646588	646588	9.38677	7.36605	1.645	4.47784	7.54035e-06	0.000493123
ENSG00000255823.4	MTRNR2L8	100463486	36.4285	3.08243	0.688445	4.47738	7.55652e-06	0.000493123
ENSG00000165168.7	CYBB	1536	367.794	2.88426	0.644656	4.47411	7.67317e-06	0.000498972
ENSG00000117791.15	MARC2	54996	647.362	-1.03667	0.23198	-4.46878	7.86654e-06	0.000509752
ENSG00000146477.5	SLC22A3	6581	367.119	-1.34188	0.300426	-4.46661	7.9468e-06	0.000513152
ENSG00000019169.10	MARCO	8685	375.482	4.3062	0.964574	4.46436	8.03097e-06	0.00051678
ENSG00000116898.11	MRPS15	64960	1305.03	-1.16862	0.261895	-4.46217	8.11354e-06	0.000519543
ENSG00000119681.11	LTBP2	4053	1198.24	1.67715	0.37617	4.45849	8.25377e-06	0.000525623
ENSG00000108947.4	EFNB3	1949	44.9976	-2.02822	0.455572	-4.45202	8.50652e-06	0.000538009
ENSG00000105967.15	TFEC	22797	47.0614	3.06737	0.689657	4.44768	8.68039e-06	0.000543937
ENSG00000124374.8	PAIP2B	400961	116.836	-1.20547	0.27109	-4.44675	8.71807e-06	0.000543937
ENSG00000135093.12	USP30	84749	330.498	-0.904643	0.203431	-4.44693	8.71073e-06	0.000543937
ENSG00000189129.13	PLAC9	219348	3559.45	1.51705	0.34104	4.4483	8.65525e-06	0.000543937
ENSG00000168546.10	GFRA2	2675	114.667	2.78644	0.626757	4.4458	8.75643e-06	0.000544491
ENSG00000164167.11	LSM6	11157	300.441	-0.791882	0.178276	-4.4419	8.91675e-06	0.000552599
ENSG00000165501.16	LRR1	122769	97.645	1.69995	0.383325	4.43475	9.21796e-06	0.000569356
ENSG00000138640.14	FAM13A	10144	1422.16	-1.29533	0.292274	-4.43189	9.34088e-06	0.000575025
ENSG00000060558.3	GNA15	2769	103.781	2.79422	0.630636	4.4308	9.38831e-06	0.000576024
ENSG00000249087.6	ZNF436-AS1	148898	196.608	1.13588	0.256575	4.42707	9.55238e-06	0.00058415
ENSG00000196209.12	SIRPB2	284759	31.6349	3.61745	0.817507	4.42498	9.64521e-06	0.00058788
ENSG00000135636.13	DYSF	8291	555.483	-1.59065	0.359655	-4.4227	9.74765e-06	0.00059217
ENSG00000064205.10	CCN5	8839	3566.28	2.37477	0.537043	4.42193	9.7823e-06	0.000592326
ENSG00000143110.11	C1orf162	128346	214.675	2.51685	0.570234	4.41372	1.01611e-05	0.000613253
ENSG00000091136.13	LAMB1	3912	2760.65	-1.03719	0.235578	-4.40275	1.06888e-05	0.000632878
ENSG00000114698.14	PLSCR4	57088	865.472	-1.02267	0.232117	-4.40585	1.0537e-05	0.000632878
ENSG00000132514.13	CLEC10A	10462	164.312	2.51258	0.570447	4.40458	1.05989e-05	0.000632878
ENSG00000167642.12	SPINT2	10653	74.1283	2.0203	0.458728	4.40413	1.06207e-05	0.000632878
ENSG00000242612.6	DECR2	26063	369.803	0.993654	0.225693	4.40269	1.06919e-05	0.000632878
ENSG00000131446.16	MGAT1	4245	3282.66	0.677381	0.153896	4.40154	1.07485e-05	0.000634194
ENSG00000275395.5	FCGBP	8857	270.822	5.12446	1.16508	4.39839	1.09059e-05	0.000639399
ENSG00000115919.14	KYNU	8942	33.716	3.3361	0.758703	4.39711	1.097e-05	0.000641122
ENSG00000099960.12	SLC7A4	6545	72.6543	2.59754	0.591079	4.39457	1.1099e-05	0.000646616
ENSG00000155926.13	SLA	6503	127.338	2.51624	0.573208	4.38976	1.13477e-05	0.000656954
ENSG00000198087.7	CD2AP	23607	392.786	-0.639146	0.14558	-4.39034	1.13176e-05	0.000656954
ENSG00000214787.9	MS4A4E	643680	35.932	3.48431	0.794252	4.3869	1.14976e-05	0.000663557
ENSG00000161243.8	FBXO27	126433	336.954	-1.51301	0.345204	-4.38294	1.17089e-05	0.000671556
ENSG00000159403.16	C1R	715	5625.99	1.44713	0.330541	4.37808	1.19729e-05	0.000682453
ENSG00000173372.16	C1QA	712	3016.77	3.03707	0.694139	4.37531	1.21259e-05	0.000686937
ENSG00000250786.1	SNHG18	100505806	161.452	-1.02117	0.233391	-4.37538	1.21221e-05	0.000686937
ENSG00000107186.16	MPDZ	8777	804.904	-1.1634	0.26647	-4.36596	1.26563e-05	0.000714793
ENSG00000132334.16	PTPRE	5791	232.967	1.67223	0.383179	4.36409	1.27654e-05	0.000718752
ENSG00000091513.15	TF	7018	2044.38	-1.91407	0.438702	-4.36303	1.28274e-05	0.000720048
ENSG00000188321.13	ZNF559	84527	252.302	-1.01004	0.231778	-4.35777	1.31392e-05	0.00073089
ENSG00000101883.4	RHOXF1	158800	64.8049	2.13563	0.490253	4.35617	1.32361e-05	0.000734065
ENSG00000159423.16	ALDH4A1	8659	1380.87	1.61872	0.371899	4.35258	1.34543e-05	0.000743935
ENSG00000161249.20	DMKN	93099	25.7126	-4.59898	1.05787	-4.34739	1.3777e-05	0.000759502
ENSG00000139178.10	C1RL	51279	561.268	0.821053	0.188976	4.34474	1.39438e-05	0.000766412
ENSG00000168961.16	LGALS9	3965	544.878	1.88801	0.435213	4.33814	1.43696e-05	0.000787474
ENSG00000117226.11	GBP3	2635	198.077	1.21366	0.279819	4.33731	1.44236e-05	0.000788094
ENSG00000000005.5	TNMD	64102	679.248	1.73686	0.400632	4.33529	1.45567e-05	0.000791131
ENSG00000010610.9	CD4	920	610.733	1.92391	0.443791	4.33517	1.45649e-05	0.000791131
ENSG00000161929.14	SCIMP	388325	19.4198	4.37366	1.00969	4.3317	1.47964e-05	0.000801348
ENSG00000186407.6	CD300E	342510	24.0373	5.04076	1.16439	4.32909	1.49727e-05	0.000808525
ENSG00000196670.13	ZFP62	643836	216.689	-0.848385	0.196134	-4.32553	1.52167e-05	0.000819304
ENSG00000103066.12	PLA2G15	23659	326.803	1.23025	0.284648	4.32199	1.54627e-05	0.000827726
ENSG00000103226.17	NOMO3	408050	38.4116	3.24698	0.751202	4.32238	1.54357e-05	0.000827726
ENSG00000176402.5	GJC3	349149	29.3204	-3.0723	0.711018	-4.32099	1.55332e-05	0.000829094
ENSG00000090382.6	LYZ	4069	262.956	3.93673	0.911512	4.3189	1.56806e-05	0.00083455
ENSG00000174332.5	GLIS1	148979	38.0815	-2.80342	0.64944	-4.31668	1.58397e-05	0.000840595
ENSG00000240849.10	TMEM189	387521	607.728	0.811011	0.188351	4.30584	1.66351e-05	0.000880278
ENSG00000189143.9	CLDN4	1364	20.4955	3.71349	0.862871	4.30365	1.68006e-05	0.000886497
ENSG00000104267.9	CA2	760	62.7037	-2.37265	0.552393	-4.29521	1.74529e-05	0.00091165
ENSG00000111846.17	GCNT2	2651	28.9008	2.17442	0.506277	4.29493	1.74748e-05	0.00091165
ENSG00000163884.3	KLF15	28999	1017.67	-1.39649	0.325029	-4.2965	1.73513e-05	0.00091165
ENSG00000188404.8	SELL	6402	39.6479	3.2827	0.764187	4.29567	1.74163e-05	0.00091165
ENSG00000079156.16	OSBPL6	114880	60.7221	-1.47384	0.343891	-4.28578	1.82097e-05	0.000944142
ENSG00000128815.19	WDFY4	57705	66.0267	2.66082	0.620781	4.28625	1.81716e-05	0.000944142
ENSG00000173432.11	SAA1	6288	24226.2	5.24204	1.22327	4.28528	1.8251e-05	0.000944142
ENSG00000113360.16	DROSHA	29102	584.452	-0.56903	0.132927	-4.28076	1.86255e-05	0.000960826
ENSG00000140368.12	PSTPIP1	9051	91.9007	2.41895	0.565225	4.27962	1.87214e-05	0.000963083
ENSG00000230148.8	HOXB-AS1	100874362	125.526	1.25781	0.294137	4.27629	1.90032e-05	0.000974866
ENSG00000160255.17	ITGB2	3689	1038.29	3.69046	0.863638	4.27316	1.92722e-05	0.000983203
ENSG00000165457.13	FOLR2	2350	786.88	3.02172	0.707061	4.27364	1.92311e-05	0.000983203
ENSG00000175970.10	UNC119B	84747	321.191	-0.764739	0.178997	-4.27237	1.93407e-05	0.00098398
ENSG00000158481.12	CD1C	911	42.2579	3.73579	0.874919	4.26986	1.95594e-05	0.000992369
ENSG00000141497.13	ZMYND15	84225	74.426	2.49031	0.583613	4.26705	1.98077e-05	0.00100222
ENSG00000250303.3	LOC283140	283140	168.845	1.60398	0.376743	4.25749	2.06738e-05	0.00104034
ENSG00000119326.14	CTNNAL1	8727	665.316	-1.035	0.243167	-4.25632	2.07822e-05	0.00104295
ENSG00000060762.18	MPC1	51660	913.012	-0.869889	0.204415	-4.25551	2.08578e-05	0.00104391
ENSG00000052749.13	RRP12	23223	264.916	1.126	0.264808	4.25213	2.11749e-05	0.00105691
ENSG00000125944.19	HNRNPR	10236	1165.88	-0.595663	0.140218	-4.24811	2.15586e-05	0.00107316
ENSG00000161544.9	CYGB	114757	1262.42	-0.568534	0.133882	-4.24653	2.17108e-05	0.00107784
ENSG00000100100.12	PIK3IP1	113791	1182.97	0.76326	0.179896	4.24278	2.20767e-05	0.00109306
ENSG00000117676.13	RPS6KA1	6195	158.059	2.7295	0.643457	4.24193	2.21608e-05	0.00109429
ENSG00000152348.15	ATG10	83734	109.994	1.12716	0.265921	4.23869	2.24831e-05	0.0011043
ENSG00000163815.5	CLEC3B	7123	2039.27	1.39898	0.330044	4.23875	2.24763e-05	0.0011043
ENSG00000133063.15	CHIT1	1118	351.033	5.45054	1.28792	4.23206	2.3156e-05	0.00113434
ENSG00000014641.17	MDH1	4190	6394.2	1.3285	0.314084	4.22976	2.33943e-05	0.00114036
ENSG00000158457.5	TSPAN33	340348	161.509	1.74914	0.413539	4.22968	2.34025e-05	0.00114036
ENSG00000197442.9	MAP3K5	4217	403.444	-1.84374	0.436513	-4.2238	2.40218e-05	0.00116746
ENSG00000128340.14	RAC2	5880	214.574	2.67164	0.632773	4.22211	2.42027e-05	0.00117094
ENSG00000203710.11	CR1	1378	21.4279	3.43286	0.813098	4.22195	2.42202e-05	0.00117094
ENSG00000126759.13	CFP	5199	107.208	2.37601	0.562871	4.22123	2.42976e-05	0.00117161
ENSG00000275895.6	U2AF1L5	102724594	26.0758	4.82078	1.1429	4.21803	2.46441e-05	0.00118523
ENSG00000124253.10	PCK1	5105	3783.95	-2.03988	0.484615	-4.20929	2.5618e-05	0.00122886
ENSG00000170571.11	EMB	133418	299.584	2.35412	0.560757	4.1981	2.69158e-05	0.00128778
ENSG00000149781.12	FERMT3	83706	395.409	2.1909	0.521994	4.19717	2.70267e-05	0.00128974
ENSG00000165804.15	ZNF219	51222	2388.35	1.15285	0.274914	4.19347	2.74716e-05	0.00130759
ENSG00000162944.10	RFTN2	130132	203.934	-1.16333	0.277519	-4.1919	2.76632e-05	0.00131333
ENSG00000145476.15	CYP4V2	285440	429.251	0.690053	0.164811	4.18693	2.82757e-05	0.00133897
ENSG00000261390.5	MAFTRR	102467146	10.3533	6.6399	1.59014	4.17567	2.97106e-05	0.00139974
ENSG00000130844.17	ZNF331	55422	512.668	2.23525	0.535692	4.17265	3.01081e-05	0.00141485
ENSG00000182372.9	CLN8	2055	241.745	1.05928	0.253961	4.17103	3.03228e-05	0.00142133
ENSG00000182326.14	C1S	716	8255.71	1.37756	0.330555	4.1674	3.08097e-05	0.00143685
ENSG00000030582.17	GRN	2896	4898.65	1.15117	0.276273	4.1668	3.08908e-05	0.00143701
ENSG00000107521.18	HPS1	3257	1055.93	0.555657	0.133409	4.16505	3.11283e-05	0.00144442
ENSG00000163823.3	CCR1	1230	91.6719	3.10848	0.747111	4.16067	3.17317e-05	0.00146872
ENSG00000128604.19	IRF5	3663	139.249	2.25315	0.541798	4.15864	3.20144e-05	0.00147811
ENSG00000162613.16	FUBP1	8880	635.938	-0.652081	0.15688	-4.15655	3.2309e-05	0.00148799
ENSG00000140030.5	GPR65	8477	21.2945	4.08115	0.982459	4.15402	3.2669e-05	0.0014971
ENSG00000213316.9	LTC4S	4056	151.381	1.85346	0.446177	4.1541	3.26569e-05	0.0014971
ENSG00000012779.10	ALOX5	240	111.538	2.86261	0.689549	4.15143	3.30406e-05	0.00151038
ENSG00000141526.16	SLC16A3	9123	108.846	1.9954	0.481086	4.14771	3.35817e-05	0.00153133
ENSG00000178789.8	CD300LB	124599	42.3157	4.87463	1.1766	4.14299	3.42802e-05	0.00155933
ENSG00000136250.11	AOAH	313	57.9317	2.80947	0.678241	4.14229	3.43854e-05	0.00156027
ENSG00000160883.10	HK3	3101	105.033	2.80923	0.678782	4.13864	3.49377e-05	0.00157774
ENSG00000197471.11	SPN	6693	53.2198	2.89429	0.699373	4.1384	3.49733e-05	0.00157774
ENSG00000246022.2	ALDH1L1-AS2	100862662	71.0744	-2.09811	0.507028	-4.13805	3.50268e-05	0.00157774
ENSG00000214063.10	TSPAN4	7106	2227.06	0.65101	0.157474	4.13407	3.56394e-05	0.00160143
ENSG00000114541.14	FRMD4B	23150	213.38	1.98441	0.480246	4.13208	3.59495e-05	0.00161145
ENSG00000171385.9	KCND3	3752	162.68	1.65956	0.402383	4.12433	3.71813e-05	0.00166262
ENSG00000013364.18	MVP	9961	2280.99	0.782213	0.189817	4.12089	3.77414e-05	0.0016836
ENSG00000140678.16	ITGAX	3687	253.396	4.03281	0.979063	4.11905	3.80433e-05	0.0016889
ENSG00000155659.14	VSIG4	11326	563.112	3.03323	0.736349	4.11928	3.80058e-05	0.0016889
ENSG00000093010.13	COMT	1312	975.882	0.720237	0.174898	4.11804	3.82116e-05	0.00169231
ENSG00000176974.19	SHMT1	6470	1490.52	-1.24134	0.301972	-4.11076	3.94352e-05	0.00174232
ENSG00000198185.11	ZNF334	55713	86.785	-2.23204	0.543373	-4.10776	3.99515e-05	0.00176092
ENSG00000139192.11	TAPBPL	55080	463.982	0.72132	0.176023	4.09788	4.16946e-05	0.00183119
ENSG00000145335.15	SNCA	6622	32.2235	2.80691	0.685013	4.09761	4.17441e-05	0.00183119
ENSG00000164128.6	NPY1R	4886	880.58	3.35922	0.820006	4.09658	4.19306e-05	0.00183501
ENSG00000139998.15	RAB15	376267	49.5398	-1.60737	0.392425	-4.09599	4.20376e-05	0.00183534
ENSG00000019549.11	SNAI2	6591	294.407	-1.40007	0.341906	-4.0949	4.22344e-05	0.00183959
ENSG00000145777.14	TSLP	85480	51.8502	-1.66416	0.406701	-4.09185	4.27945e-05	0.0018596
ENSG00000038945.14	MSR1	4481	268.868	2.59089	0.633695	4.08854	4.34093e-05	0.00188188
ENSG00000118640.10	VAMP8	8673	472.822	2.05228	0.502675	4.08271	4.45126e-05	0.0019252
ENSG00000087589.16	CASS4	57091	15.6192	4.04986	0.993508	4.07633	4.57525e-05	0.00195998
ENSG00000132471.11	WBP2	23558	2501.94	-0.608035	0.14918	-4.07585	4.58475e-05	0.00195998
ENSG00000140284.10	SLC27A2	11001	87.7021	-3.37281	0.827108	-4.07784	4.54559e-05	0.00195998
ENSG00000198373.12	WWP2	11060	865.584	0.596917	0.146409	4.07704	4.56133e-05	0.00195998
ENSG00000275385.1	CCL18	6362	109.877	4.63254	1.13631	4.07683	4.56533e-05	0.00195998
ENSG00000140854.12	KATNB1	10300	280.046	0.627261	0.153986	4.07349	4.63131e-05	0.00197531
ENSG00000133661.15	SFTPD	6441	14.3383	4.97735	1.22243	4.07168	4.66753e-05	0.00198617
ENSG00000113645.14	WWC1	23286	47.9018	2.38335	0.585539	4.07035	4.69419e-05	0.00199292
ENSG00000000971.15	CFH	3075	2879.92	1.15054	0.282764	4.06892	4.72323e-05	0.00200066
ENSG00000104081.13	BMF	90427	173.004	1.91361	0.47103	4.06261	4.85266e-05	0.0020461
ENSG00000110876.9	SELPLG	6404	216.897	2.62646	0.646414	4.06313	4.84192e-05	0.0020461
ENSG00000206190.11	ATP10A	57194	353.46	1.3385	0.329648	4.06038	4.89921e-05	0.00206101
ENSG00000166233.14	ARIH1	25820	913.601	-0.500687	0.123481	-4.05477	5.01827e-05	0.0021063
ENSG00000006638.11	TBXA2R	6915	69.9728	-1.69563	0.418341	-4.05323	5.05161e-05	0.00211549
ENSG00000079689.13	SCGN	10590	46.1831	2.72584	0.673255	4.04875	5.14912e-05	0.00214659
ENSG00000115318.11	LOXL3	84695	206.415	1.47503	0.364298	4.04897	5.14425e-05	0.00214659
ENSG00000101307.15	SIRPB1	10326	14.18	7.47313	1.84745	4.04509	5.23021e-05	0.0021706
ENSG00000137486.16	ARRB1	408	924.186	-0.75384	0.186343	-4.04544	5.22241e-05	0.0021706
ENSG00000181404.16	WASHC1	100287171	233.16	-1.36166	0.336749	-4.04354	5.26499e-05	0.00218013
ENSG00000163563.7	MNDA	4332	60.2178	2.99239	0.74023	4.04251	5.28814e-05	0.00218482
ENSG00000111644.7	ACRBP	84519	20.8276	2.99152	0.742186	4.03069	5.56128e-05	0.00228743
ENSG00000240875.5	LINC00886	730091	53.4548	1.7702	0.439158	4.0309	5.55643e-05	0.00228743
ENSG00000102575.11	ACP5	54	583.909	3.70538	0.919678	4.029	5.60155e-05	0.00229888
ENSG00000100605.16	ITPK1	3705	4602.76	0.833001	0.206813	4.02781	5.62994e-05	0.0023054
ENSG00000009954.10	BAZ1B	9031	988.149	-0.509558	0.126542	-4.0268	5.65423e-05	0.002307
ENSG00000183117.18	CSMD1	64478	31.1546	7.19132	1.78595	4.0266	5.65881e-05	0.002307
ENSG00000154917.10	RAB6B	51560	234.76	0.964273	0.239555	4.02527	5.69106e-05	0.00231503
ENSG00000150907.7	FOXO1	2308	1819.3	-0.639962	0.159039	-4.02393	5.72341e-05	0.00232307
ENSG00000166033.12	HTRA1	5654	5286.91	0.966715	0.240319	4.02264	5.7549e-05	0.00233074
ENSG00000089820.15	ARHGAP4	393	613.833	1.62421	0.403929	4.02104	5.79429e-05	0.00233644
ENSG00000171862.10	PTEN	5728	2551.74	-0.692018	0.172082	-4.02144	5.78446e-05	0.00233644
ENSG00000101695.8	RNF125	54941	298.528	-1.03979	0.258939	-4.01559	5.92972e-05	0.00238584
ENSG00000110031.12	LPXN	9404	207.21	1.55918	0.38839	4.01447	5.95799e-05	0.002392
ENSG00000163762.6	TM4SF18	116441	440.132	-1.28506	0.320651	-4.00766	6.13224e-05	0.00245662
ENSG00000247774.6	PCED1B-AS1	100233209	40.5763	2.60093	0.649627	4.00372	6.23533e-05	0.00248713
ENSG00000185862.6	EVI2B	2124	89.8699	2.62949	0.657243	4.0008	6.31297e-05	0.00251267
ENSG00000172037.13	LAMB2	3913	8519.54	0.647156	0.161831	3.99897	6.362e-05	0.00252674
ENSG00000182568.16	SATB1	6304	304.821	-1.12146	0.280855	-3.99304	6.52304e-05	0.00258514
ENSG00000135838.13	NPL	80896	184.414	2.59121	0.649304	3.99075	6.58636e-05	0.00260464
ENSG00000119535.17	CSF3R	1441	104.993	2.54408	0.638184	3.98644	6.70708e-05	0.00264672
ENSG00000021355.12	SERPINB1	1992	882.194	0.800846	0.200999	3.98432	6.76733e-05	0.0026648
ENSG00000100292.16	HMOX1	3162	751.854	1.77823	0.446671	3.98109	6.86011e-05	0.00268416
ENSG00000130159.13	ECSIT	51295	612.739	-0.748115	0.187907	-3.98131	6.85379e-05	0.00268416
ENSG00000160593.18	JAML	120425	142.83	2.37857	0.597371	3.98174	6.84136e-05	0.00268416
ENSG00000170315.13	UBB	7314	1213.14	-0.904327	0.227204	-3.98025	6.8843e-05	0.00268793
ENSG00000164129.11	NPY5R	4889	85.2639	3.24075	0.814735	3.97767	6.95937e-05	0.00271151
ENSG00000172927.7	MYEOV	26579	280.408	4.24758	1.06887	3.97389	7.07082e-05	0.00274913
ENSG00000171777.15	RASGRP4	115727	65.1721	2.48014	0.625306	3.96629	7.29999e-05	0.00282633
ENSG00000085514.15	PILRA	29992	107.301	2.08492	0.525831	3.965	7.33946e-05	0.00282975
ENSG00000162591.15	MEGF6	1953	377.142	1.96612	0.495863	3.96504	7.33847e-05	0.00282975
ENSG00000081985.11	IL12RB2	3595	16.8908	3.16643	0.799362	3.96119	7.45763e-05	0.00286932
ENSG00000261801.5	LOXL1-AS1	100287616	44.3448	1.90743	0.481656	3.96015	7.49043e-05	0.00287595
ENSG00000131634.13	TMEM204	79652	798.846	-1.35266	0.341915	-3.95613	7.61733e-05	0.00291861
ENSG00000162711.17	NLRP3	114548	76.9688	2.98003	0.754033	3.95212	7.74627e-05	0.00296187
ENSG00000119280.16	C1orf198	84886	1592.29	0.880532	0.222835	3.9515	7.76638e-05	0.00296342
ENSG00000049656.13	CLPTM1L	81037	1401.53	0.706795	0.179624	3.93486	8.32469e-05	0.00316991
ENSG00000144749.13	LRIG1	26018	1476.29	-0.969149	0.246637	-3.92945	8.51408e-05	0.00322871
ENSG00000161395.13	PGAP3	93210	383.039	0.787939	0.20051	3.92968	8.50593e-05	0.00322871
ENSG00000196664.4	TLR7	51284	26.4907	2.94629	0.75079	3.92425	8.70001e-05	0.00329245
ENSG00000154451.14	GBP5	115362	45.303	2.54994	0.650705	3.91873	8.90149e-05	0.00335495
ENSG00000153029.14	MR1	3140	256.696	1.05767	0.269956	3.91792	8.93145e-05	0.00335596
ENSG00000166816.14	LDHD	197257	752.915	-1.27398	0.325188	-3.91768	8.9405e-05	0.00335596
ENSG00000166278.14	C2	717	143.288	2.65952	0.679659	3.91303	9.11457e-05	0.00341436
ENSG00000131069.19	ACSS2	55902	3945.47	-0.946522	0.241924	-3.91248	9.1354e-05	0.00341523
ENSG00000108924.13	HLF	3131	817.748	-1.03679	0.265129	-3.9105	9.21038e-05	0.003431
ENSG00000145649.7	GZMA	3001	41.2181	3.15835	0.807683	3.91039	9.21473e-05	0.003431
ENSG00000067715.13	SYT1	6857	11.4979	3.40972	0.872163	3.9095	9.24867e-05	0.00343671
ENSG00000188559.14	RALGAPA2	57186	655.062	-0.917449	0.234712	-3.90882	9.27472e-05	0.00343947
ENSG00000092607.14	TBX15	6913	925.83	-0.722951	0.185544	-3.89639	9.76389e-05	0.00360639
ENSG00000182487.12	NCF1B	654816	32.677	2.637	0.676752	3.89656	9.75703e-05	0.00360639
ENSG00000137267.5	TUBB2A	7280	1095.88	1.26262	0.324131	3.89541	9.80345e-05	0.00361377
ENSG00000144476.5	ACKR3	57007	1338.14	1.44233	0.370642	3.89143	9.96533e-05	0.00366613
ENSG00000115525.17	ST3GAL5	8869	284.066	1.22701	0.315559	3.88837	0.000100919	0.00370531
ENSG00000105383.14	CD33	945	80.5558	2.28198	0.588065	3.88049	0.000104245	0.00381985
ENSG00000164946.19	FREM1	158326	367.183	1.15317	0.29728	3.87906	0.000104861	0.00383478
ENSG00000076944.15	STXBP2	6813	101.549	2.51763	0.649114	3.87856	0.000105076	0.00383506
ENSG00000082074.16	FYB1	2533	97.8953	2.48022	0.640126	3.87458	0.00010681	0.003883
ENSG00000081320.10	STK17B	9262	413.332	1.1591	0.299198	3.87402	0.000107056	0.00388431
ENSG00000102445.18	RUBCNL	80183	27.9716	3.22158	0.831763	3.8732	0.000107415	0.00388969
ENSG00000159189.11	C1QC	714	1430.69	3.02043	0.779952	3.87259	0.000107686	0.00389186
ENSG00000104951.15	IL4I1	259307	31.0397	4.37287	1.12969	3.87086	0.000108454	0.00391196
ENSG00000145216.15	FIP1L1	81608	155.014	-0.879089	0.227207	-3.8691	0.000109236	0.00393185
ENSG00000150051.13	MKX	283078	61.3163	-1.83012	0.473063	-3.86867	0.000109431	0.00393185
ENSG00000198885.9	ITPRIPL1	150771	59.8768	-1.57901	0.408212	-3.86812	0.000109677	0.00393305
ENSG00000152795.17	HNRNPDL	9987	3420.09	-0.510024	0.1319	-3.86674	0.0001103	0.00394771
ENSG00000072694.20	FCGR2B	2213	217.173	2.42234	0.626645	3.86556	0.000110832	0.00395909
ENSG00000113140.10	SPARC	6678	83593.4	0.919383	0.238031	3.86245	0.000112255	0.00399446
ENSG00000173406.15	DAB1	1600	15.4226	-3.62911	0.939579	-3.86249	0.000112239	0.00399446
ENSG00000070159.13	PTPN3	5774	226.463	-1.38533	0.35905	-3.85831	0.000114172	0.00404756
ENSG00000117054.13	ACADM	34	959.422	-1.48111	0.383877	-3.85828	0.000114186	0.00404756
ENSG00000028277.21	POU2F2	5452	44.6083	2.39254	0.620479	3.85596	0.000115275	0.00407835
ENSG00000101439.8	CST3	1471	16635.8	0.982233	0.255006	3.8518	0.000117252	0.00414037
ENSG00000173253.15	DMRT2	10655	317.205	-1.75894	0.457077	-3.84823	0.000118976	0.00418523
ENSG00000111679.16	PTPN6	5777	342.132	2.12718	0.55312	3.84578	0.000120169	0.00421917
ENSG00000069424.14	KCNAB2	8514	283.079	1.94847	0.506806	3.8446	0.000120749	0.00423149
ENSG00000095066.11	HOOK2	29911	2680.73	0.929997	0.242033	3.84245	0.000121813	0.0042607
ENSG00000188042.7	ARL4C	10123	288.544	2.37263	0.617556	3.84197	0.000122051	0.00426096
ENSG00000146094.14	DOK3	79930	99.4308	2.18373	0.568544	3.84091	0.00012258	0.00426887
ENSG00000265465.1	MIR4768	100616249	9.91248	6.06901	1.58023	3.84059	0.00012274	0.00426887
ENSG00000143546.9	S100A8	6279	25.4681	4.08543	1.06411	3.8393	0.000123384	0.00428319
ENSG00000239998.5	LILRA2	11027	41.3636	2.93951	0.766371	3.83562	0.000125246	0.00433968
ENSG00000258289.8	CHURC1	91612	733.489	-0.74765	0.194985	-3.83439	0.000125876	0.00435334
ENSG00000087510.6	TFAP2C	7022	10.435	3.93837	1.02779	3.83187	0.000127173	0.00438997
ENSG00000169047.5	IRS1	3667	835.404	-1.49756	0.390915	-3.83092	0.000127667	0.00439878
ENSG00000265018.6	AGAP12P	414224	10.1365	-3.15616	0.824031	-3.83015	0.000128064	0.00440427
ENSG00000166340.16	TPP1	1200	1412.48	0.928437	0.242535	3.82806	0.000129156	0.00443357
ENSG00000081237.19	PTPRC	5788	169.35	2.23666	0.58474	3.82505	0.000130745	0.00447148
ENSG00000130203.9	APOE	348	11355.6	-1.6139	0.422644	-3.81857	0.000134225	0.00458201
ENSG00000105223.19	PLD3	23646	4561.49	1.19506	0.313047	3.8175	0.00013481	0.00459348
ENSG00000127947.15	PTPN12	5782	1341.38	-0.703855	0.184545	-3.81401	0.000136729	0.00465029
ENSG00000127084.18	FGD3	89846	102.886	1.65782	0.43473	3.81345	0.000137042	0.00465238
ENSG00000012124.16	CD22	933	26.1708	3.16942	0.833102	3.80437	0.000142167	0.00481749
ENSG00000115762.16	PLEKHB2	55041	648.616	0.697729	0.18346	3.80316	0.000142859	0.0048321
ENSG00000171813.13	PWWP2B	170394	529.424	0.649392	0.170845	3.80106	0.000144079	0.00486446
ENSG00000176845.12	METRNL	284207	1111.03	1.12396	0.295775	3.80006	0.000144663	0.00487524
ENSG00000136167.13	LCP1	3936	1040.81	2.76827	0.728856	3.7981	0.000145807	0.00489721
ENSG00000142185.16	TRPM2	7226	108.848	1.71945	0.452719	3.79804	0.000145845	0.00489721
ENSG00000182220.14	ATP6AP2	10159	1865.25	0.695988	0.18333	3.79637	0.000146829	0.00492129
ENSG00000102879.15	CORO1A	11151	306.701	2.30694	0.608089	3.79375	0.000148388	0.00496456
ENSG00000153563.15	CD8A	925	35.7615	3.34613	0.883143	3.78888	0.000151326	0.00502026
ENSG00000224397.5	SMIM25	100506115	44.6111	3.75146	0.990161	3.78874	0.000151412	0.00502026
ENSG00000081913.13	PHLPP1	23239	275.572	-1.0585	0.279537	-3.7866	0.000152723	0.00505463
ENSG00000027869.11	SH2D2A	9047	22.1219	3.55781	0.939784	3.78578	0.000153229	0.00506233
ENSG00000169413.2	RNASE6	6039	122.102	2.97389	0.785794	3.78456	0.000153981	0.00506902
ENSG00000095970.16	TREM2	54209	138.81	4.65358	1.23018	3.78283	0.000155053	0.00508618
ENSG00000129988.5	LBP	3929	157.118	2.43895	0.644728	3.78291	0.000155009	0.00508618
ENSG00000105609.16	LILRB5	10990	827.261	2.93083	0.775504	3.77926	0.000157296	0.0051415
ENSG00000129538.13	RNASE1	6035	6623.1	1.84804	0.48921	3.7776	0.000158347	0.0051667
ENSG00000133110.14	POSTN	10631	2190.42	-1.43762	0.380698	-3.77629	0.000159185	0.00518487
ENSG00000117154.11	IGSF21	84966	47.7229	3.06515	0.811935	3.77512	0.000159932	0.00520006
ENSG00000111667.13	USP5	8078	1066.41	0.576589	0.152762	3.77442	0.000160381	0.00520548
ENSG00000100504.16	PYGL	5836	4743.09	1.06681	0.282679	3.77391	0.00016071	0.005207
ENSG00000102359.6	SRPX2	27286	850.768	1.31453	0.348395	3.77309	0.000161236	0.0052149
ENSG00000128965.12	CHAC1	79094	77.1636	2.14233	0.567941	3.7721	0.000161879	0.00522654
ENSG00000244482.10	LILRA6	79168	72.205	2.76252	0.733245	3.76752	0.000164876	0.00531403
ENSG00000182481.8	KPNA2	3838	276.493	1.10712	0.293902	3.76696	0.000165245	0.00531664
ENSG00000006210.6	CX3CL1	6376	1325.34	-1.70675	0.453505	-3.76347	0.000167573	0.00537282
ENSG00000235568.6	NFAM1	150372	111.415	2.97207	0.79002	3.76201	0.000168551	0.00539481
ENSG00000197891.11	SLC22A12	116085	37.1066	3.99184	1.06192	3.75907	0.000170549	0.00544929
ENSG00000139155.8	SLCO1C1	53919	70.7551	-1.05328	0.280439	-3.75582	0.000172775	0.00551091
ENSG00000185813.10	PCYT2	5833	800.459	-1.12686	0.300089	-3.75509	0.000173282	0.00551754
ENSG00000140961.12	OSGIN1	29948	313.148	1.37174	0.365362	3.75446	0.000173712	0.00552172
ENSG00000104408.9	EIF3E	3646	3499.28	-0.682281	0.181796	-3.75301	0.000174722	0.00553475
ENSG00000147206.16	NXF3	56000	10.8056	3.7403	0.996534	3.7533	0.000174519	0.00553475
ENSG00000143772.9	ITPKB	3707	1520.88	-0.97638	0.260308	-3.75087	0.000176222	0.00557272
ENSG00000160791.13	CCR5	1234	23.8642	5.17197	1.37918	3.75002	0.00017682	0.00558207
ENSG00000158714.10	SLAMF8	56833	19.2457	6.29634	1.67976	3.74836	0.000177997	0.00560965
ENSG00000145675.14	PIK3R1	5295	2277.81	-0.995246	0.265668	-3.7462	0.000179536	0.00563888
ENSG00000186832.8	KRT16	3868	62.2306	-3.28212	0.876106	-3.74626	0.00017949	0.00563888
ENSG00000196639.6	HRH1	3269	101.831	1.96386	0.524636	3.74327	0.000181638	0.00569522
ENSG00000101752.11	MIB1	57534	466.239	-0.721696	0.192872	-3.74183	0.000182683	0.0057183
ENSG00000120332.15	TNN	63923	372.571	-1.50771	0.403232	-3.73907	0.000184705	0.00577179
ENSG00000166016.5	ABTB2	25841	67.6897	1.42093	0.380106	3.73825	0.000185304	0.00578073
ENSG00000113319.12	RASGRF2	5924	720.75	-1.29337	0.346298	-3.73484	0.000187834	0.00584721
ENSG00000186377.7	CYP4X1	260293	168.391	1.38595	0.371117	3.73453	0.000188068	0.00584721
ENSG00000227039.6	ITGB2-AS1	100505746	31.1702	3.18141	0.852525	3.73175	0.000190156	0.0059022
ENSG00000104894.11	CD37	951	147.831	2.33439	0.625738	3.73062	0.000191009	0.0059088
ENSG00000114646.9	CSPG5	10675	32.2625	-2.53359	0.679128	-3.73065	0.000190985	0.0059088
ENSG00000134955.11	SLC37A2	219855	176.358	2.53433	0.680373	3.72491	0.000195383	0.00603399
ENSG00000100979.14	PLTP	5360	2603.4	1.35812	0.36472	3.72373	0.000196298	0.00604908
ENSG00000213614.9	HEXA	3073	347.446	0.609205	0.163623	3.72324	0.000196686	0.00604908
ENSG00000187796.14	CARD9	64170	43.6958	2.61371	0.702455	3.72082	0.000198576	0.00609185
ENSG00000184060.10	ADAP2	55803	183.723	1.88105	0.505968	3.71772	0.000201029	0.00615687
ENSG00000153207.15	AHCTF1	25909	781.198	-0.809324	0.21782	-3.71556	0.000202752	0.00619939
ENSG00000109458.8	GAB1	2549	293.359	-0.704257	0.189701	-3.71246	0.000205257	0.00625663
ENSG00000271503.5	CCL5	6352	144.492	2.56671	0.691387	3.7124	0.000205302	0.00625663
ENSG00000177663.13	IL17RA	23765	571.011	-0.621217	0.167396	-3.71107	0.000206385	0.00627927
ENSG00000104884.15	ERCC2	2068	257.698	0.601333	0.162057	3.71063	0.000206746	0.0062799
ENSG00000140497.16	SCAMP2	10066	1257.43	0.685451	0.184771	3.70973	0.000207478	0.00629179
ENSG00000180481.10	GLIPR1L2	144321	26.6124	2.02196	0.545259	3.70827	0.000208684	0.00631799
ENSG00000066933.15	MYO9A	4649	291.066	-0.855818	0.230908	-3.70631	0.000210303	0.00635658
ENSG00000143179.15	UCK2	7371	171.497	0.992267	0.267799	3.70527	0.000211165	0.00637222
ENSG00000133195.11	SLC39A11	201266	251.969	0.994031	0.268445	3.70292	0.000213133	0.0064211
ENSG00000243710.7	CFAP57	149465	11.6049	-2.58185	0.697851	-3.69971	0.000215845	0.00648995
ENSG00000070190.12	DAPP1	27071	20.2077	3.46792	0.937603	3.6987	0.000216704	0.0064969
ENSG00000157514.16	TSC22D3	1831	7851.59	-0.794054	0.214708	-3.69829	0.000217056	0.0064969
ENSG00000023892.10	DEF6	50619	103.66	2.24577	0.607532	3.69654	0.000218555	0.00652063
ENSG00000026751.16	SLAMF7	57823	46.7622	3.64696	0.98648	3.69694	0.000218213	0.00652063
ENSG00000158623.14	COPG2	26958	488.629	0.709754	0.1922	3.6928	0.000221802	0.00660685
ENSG00000093072.16	ADA2	51816	412.217	1.63069	0.441822	3.69083	0.000223527	0.00663682
ENSG00000124731.12	TREM1	54210	11.6945	4.02774	1.09122	3.69106	0.000223323	0.00663682
ENSG00000108840.15	HDAC5	10014	1378.76	-0.505575	0.137036	-3.68935	0.000224826	0.00666466
ENSG00000129038.15	LOXL1	4016	485.36	1.33834	0.362853	3.6884	0.000225672	0.00667902
ENSG00000186235.10	LINC02610	151174	10.1975	2.94873	0.800318	3.68445	0.000229196	0.00677245
ENSG00000169100.13	SLC25A6	293	8715.5	-0.937606	0.254574	-3.68304	0.000230468	0.00679917
ENSG00000127507.17	ADGRE2	30817	20.3321	3.70561	1.00639	3.68207	0.000231348	0.00681309
ENSG00000135094.10	SDS	10993	71.4405	5.74332	1.55996	3.68171	0.000231678	0.00681309
ENSG00000213064.9	SFT2D2	375035	553.137	0.616897	0.167651	3.67965	0.000233559	0.00685749
ENSG00000277610.1	RNVU1-4	101954264	7.9901	-6.4998	1.76693	-3.67859	0.000234527	0.006875
ENSG00000103187.7	COTL1	23406	1193.83	1.54204	0.419399	3.67679	0.00023619	0.00688663
ENSG00000103528.16	SYT17	51760	82.5334	-2.01258	0.547398	-3.67663	0.000236333	0.00688663
ENSG00000158717.10	RNF166	115992	241.713	0.983191	0.267423	3.67654	0.000236416	0.00688663
ENSG00000197535.14	MYO5A	4644	510.013	0.956864	0.260187	3.6776	0.00023544	0.00688663
ENSG00000182578.13	CSF1R	1436	1107.55	2.6448	0.719475	3.67601	0.000236912	0.00689023
ENSG00000115363.13	EVA1A	84141	13.1651	-2.39942	0.653077	-3.67402	0.000238763	0.00692226
ENSG00000133246.11	PRAM1	84106	31.5434	2.87354	0.782112	3.67407	0.000238716	0.00692226
ENSG00000131669.9	NINJ1	4814	915.895	1.06217	0.289173	3.67314	0.000239586	0.00693521
ENSG00000135677.10	GNS	2799	4008.01	1.02991	0.280725	3.66876	0.000243729	0.00703311
ENSG00000156171.14	DRAM2	128338	1002.36	-0.936181	0.255276	-3.66732	0.000245102	0.00706168
ENSG00000177283.7	FZD8	8325	136.996	1.35174	0.369046	3.6628	0.000249472	0.00716524
ENSG00000183484.11	GPR132	29933	39.1711	2.30432	0.629197	3.66231	0.000249949	0.00716779
ENSG00000054967.12	RELT	84957	42.3381	2.00647	0.54805	3.6611	0.000251131	0.00719052
ENSG00000118257.16	NRP2	8828	842.368	0.62986	0.17214	3.65901	0.000253192	0.0072383
ENSG00000065833.8	ME1	4199	1271.47	-1.41586	0.387209	-3.65657	0.000255614	0.00728616
ENSG00000162877.12	PM20D1	148811	18.1563	4.38801	1.20005	3.65653	0.000255655	0.00728616
ENSG00000163694.14	RBM47	54502	171.282	1.40763	0.38508	3.65542	0.000256765	0.00730653
ENSG00000206159.10	GYG2P1	352887	28.1865	-2.66028	0.727973	-3.65436	0.000257826	0.00732544
ENSG00000100385.13	IL2RB	3560	55.7098	2.2338	0.611432	3.65338	0.000258808	0.00734205
ENSG00000140092.14	FBLN5	10516	2504.73	0.754438	0.206593	3.65181	0.000260402	0.00737594
ENSG00000048028.11	USP28	57646	132.594	-0.801196	0.219642	-3.64773	0.00026457	0.0074825
ENSG00000180530.10	NRIP1	8204	609.667	-1.0956	0.300578	-3.64496	0.000267436	0.00754046
ENSG00000158869.10	FCER1G	2207	568.728	2.64351	0.725797	3.64222	0.000270299	0.00759801
ENSG00000160223.17	ICOSLG	23308	11.6977	4.60602	1.26458	3.64233	0.000270179	0.00759801
ENSG00000151468.10	CCDC3	83643	1995.16	2.72948	0.749675	3.64088	0.000271706	0.00762594
ENSG00000123427.16	EEF1AKMT3	25895	182.253	-0.681533	0.187247	-3.63975	0.000272902	0.00764788
ENSG00000123080.10	CDKN2C	1031	1997.08	-1.37845	0.3795	-3.63229	0.000280917	0.00785514
ENSG00000126351.12	THRA	7067	2042.3	-0.71528	0.196955	-3.63169	0.000281574	0.00785514
ENSG00000133321.10	PLAAT4	5920	349.089	1.23546	0.340183	3.63174	0.000281516	0.00785514
ENSG00000186998.15	EMID1	129080	29.4512	2.29986	0.633451	3.63069	0.000282668	0.00787377
ENSG00000187678.9	SPRY4	81848	598.646	-0.986248	0.271831	-3.62817	0.000285436	0.00793891
ENSG00000007171.17	NOS2	4843	33.1757	-2.62702	0.724756	-3.6247	0.000289299	0.00803423
ENSG00000165323.15	FAT3	120114	29.8316	-3.50066	0.966196	-3.62314	0.000291049	0.00807072
ENSG00000145703.15	IQGAP2	10788	151.107	1.68686	0.465712	3.62211	0.000292211	0.00809077
ENSG00000197555.9	SIPA1L1	26037	267.566	0.817866	0.225844	3.62138	0.000293041	0.00810162
ENSG00000282826.1	FRG1CP	100289097	239.507	-1.33663	0.369393	-3.61846	0.000296357	0.00818104
ENSG00000139428.11	MMAB	326625	576.729	-1.07832	0.298319	-3.61465	0.000300755	0.00829006
ENSG00000023902.13	PLEKHO1	51177	643.175	1.17136	0.324276	3.61221	0.000303594	0.00835586
ENSG00000184574.9	LPAR5	57121	19.5391	2.36799	0.656056	3.60943	0.000306869	0.00843341
ENSG00000146700.8	SSC4D	136853	258.427	-1.05826	0.293241	-3.60883	0.000307579	0.00844036
ENSG00000150782.11	IL18	3606	43.1221	2.16184	0.599328	3.6071	0.000309635	0.00848417
ENSG00000014216.15	CAPN1	823	1330.85	-0.479862	0.133078	-3.60586	0.000311118	0.00851219
ENSG00000172164.14	SNTB1	6641	324.054	-0.79893	0.221723	-3.60328	0.000314226	0.0085845
ENSG00000117245.12	KIF17	57576	129.752	-1.30818	0.363124	-3.60256	0.000315096	0.00859556
ENSG00000167925.15	GHDC	84514	424.89	0.741315	0.205812	3.6019	0.000315897	0.0086047
ENSG00000180353.10	HCLS1	3059	832.997	1.37968	0.383206	3.60037	0.000317765	0.00864282
ENSG00000077585.13	GPR137B	7107	137.716	1.52971	0.42496	3.59965	0.000318642	0.00865395
ENSG00000276644.4	DACH1	1602	96.3123	-1.3041	0.362741	-3.59512	0.000324247	0.00879322
ENSG00000170873.18	MTSS1	9788	607.454	0.823286	0.229145	3.59285	0.000327075	0.00885693
ENSG00000134986.13	NREP	9315	299.041	-1.19454	0.332693	-3.59051	0.000330031	0.00892389
ENSG00000106066.14	CPVL	54504	274.825	2.00984	0.560115	3.58826	0.00033289	0.00898803
ENSG00000099985.3	OSM	5008	15.5642	4.18303	1.16611	3.58717	0.00033429	0.00901267
ENSG00000114026.21	OGG1	4968	247.64	-0.714963	0.199419	-3.58523	0.000336779	0.00906653
ENSG00000086730.16	LAT2	7462	73.278	1.96213	0.54807	3.58007	0.0003435	0.009234
ENSG00000060982.14	BCAT1	586	276.628	1.85497	0.518315	3.57886	0.0003451	0.00925009
ENSG00000145741.15	BTF3	689	5192.78	-0.638797	0.178479	-3.57911	0.000344762	0.00925009
ENSG00000164687.10	FABP5	2171	1388.82	-1.17764	0.329363	-3.5755	0.000349554	0.00935588
ENSG00000046889.18	PREX2	80243	567.885	-0.817439	0.228716	-3.57404	0.000351519	0.00939486
ENSG00000204351.11	SKIV2L	6499	637.346	0.532646	0.149078	3.57294	0.000352999	0.00942079
ENSG00000126243.8	LRFN3	79414	166.317	-0.785622	0.219986	-3.57123	0.000355311	0.00945516
ENSG00000087338.4	GMCL1	64395	282.863	-1.21364	0.340024	-3.56927	0.00035798	0.00951247
ENSG00000007264.14	MATK	4145	99.8415	3.23531	0.906644	3.56844	0.000359107	0.00952348
ENSG00000111906.17	HDDC2	51020	844.305	-0.755408	0.211705	-3.56821	0.000359425	0.00952348
ENSG00000085265.10	FCN1	2219	94.0081	2.88068	0.807928	3.56551	0.000363146	0.00960829
ENSG00000178252.17	WDR6	11180	833.765	-0.791565	0.222034	-3.56507	0.000363762	0.00961081
ENSG00000096401.7	CDC5L	988	485.305	-0.635492	0.178476	-3.56066	0.00036993	0.00974588
ENSG00000134138.19	MEIS2	4212	159.585	-1.12864	0.317033	-3.55999	0.000370868	0.00975668
ENSG00000111817.17	DSE	29940	682.412	0.901918	0.253455	3.55849	0.000372993	0.00979862
ENSG00000112039.4	FANCE	2178	111.823	-1.19238	0.335152	-3.55772	0.000374088	0.00981344
ENSG00000100365.14	NCF4	4689	337.996	2.0335	0.571938	3.55546	0.000377315	0.00988404
ENSG00000105229.6	PIAS4	51588	277.305	-0.646249	0.181802	-3.55468	0.000378434	0.00989931
ENSG00000171596.6	NMUR1	10316	296.393	1.25647	0.353679	3.55256	0.000381503	0.00996549
ENSG00000184678.10	HIST2H2BE	8349	149.598	-0.929477	0.261778	-3.55063	0.000384309	0.0100246
ENSG00000134324.11	LPIN1	23175	919.434	-1.10311	0.311099	-3.54586	0.000391337	0.0101935
ENSG00000134602.15	STK26	51765	77.9477	-2.29573	0.648184	-3.54179	0.000397422	0.0103084
ENSG00000135077.8	HAVCR2	84868	236.559	1.74933	0.493827	3.5424	0.000396498	0.0103084
ENSG00000152128.13	TMEM163	81615	93.3219	-1.6143	0.455757	-3.54202	0.00039708	0.0103084
ENSG00000138744.14	NAAA	27163	273.794	0.998457	0.281985	3.54081	0.000398901	0.0103323
ENSG00000188895.11	MSL1	339287	1565.4	-0.562625	0.158956	-3.5395	0.000400884	0.0103691
ENSG00000128915.11	ICE2	79664	476.726	-0.548085	0.154928	-3.53767	0.00040367	0.0103878
ENSG00000145555.14	MYO10	4651	351.362	-1.00365	0.283742	-3.53721	0.00040438	0.0103878
ENSG00000168005.8	SPINDOC	144097	178.483	-0.87185	0.246482	-3.53718	0.000404421	0.0103878
ENSG00000196074.12	SYCP2	10388	46.903	-1.6391	0.463233	-3.53838	0.000402587	0.0103878
ENSG00000155252.13	PI4K2A	55361	403.865	0.799393	0.226036	3.53658	0.00040534	0.0103888
ENSG00000185905.3	C16orf54	283897	24.3202	3.00954	0.851014	3.53642	0.000405585	0.0103888
ENSG00000108932.11	SLC16A6	9120	16.4701	5.29109	1.49893	3.52991	0.000415693	0.0106315
ENSG00000213699.8	SLC35F6	54978	715.089	0.5432	0.153899	3.52959	0.000416211	0.0106315
ENSG00000165178.9	NCF1C	654817	44.0399	2.14314	0.608342	3.52291	0.000426829	0.0108877
ENSG00000167565.12	SERTAD3	29946	408.546	-0.863305	0.245259	-3.51997	0.000431595	0.0109941
ENSG00000275835.4	TUBGCP5	114791	234.19	0.650982	0.185023	3.51838	0.000434187	0.0110449
ENSG00000068137.14	PLEKHH3	79990	810.129	-0.607767	0.172777	-3.51763	0.000435424	0.0110521
ENSG00000112242.14	E2F3	1871	121.9	1.02844	0.29238	3.51748	0.000435669	0.0110521
ENSG00000170802.15	FOXN2	3344	355.771	-0.808076	0.229927	-3.51449	0.000440606	0.011162
ENSG00000138964.16	PARVG	64098	145.804	2.57831	0.733833	3.51349	0.000442259	0.0111732
ENSG00000267322.2	SCARNA17	677769	17.6056	2.89642	0.824319	3.51371	0.000441888	0.0111732
ENSG00000147894.15	C9orf72	203228	197.158	0.969392	0.276061	3.51151	0.000445569	0.0112415
ENSG00000118156.12	ZNF541	84215	109.414	1.28087	0.365295	3.5064	0.000454206	0.0114438
ENSG00000113916.17	BCL6	604	2913.99	-0.845785	0.241386	-3.50387	0.000458542	0.0115373
ENSG00000138411.12	HECW2	57520	347.797	-1.41713	0.404682	-3.50183	0.000462074	0.0115788
ENSG00000142634.12	EFHD2	79180	737.362	0.999523	0.285373	3.50251	0.000460899	0.0115788
ENSG00000206195.10	DUXAP8	503637	30.2946	3.03989	0.868055	3.50195	0.000461859	0.0115788
ENSG00000185112.5	FAM43A	131583	604.24	-0.994611	0.284204	-3.49964	0.000465886	0.0116585
ENSG00000184613.10	NELL2	4753	38.2409	-2.40298	0.687335	-3.49608	0.000472139	0.011799
ENSG00000144218.18	AFF3	3899	159.563	1.43292	0.410059	3.49442	0.000475087	0.0118566
ENSG00000122691.12	TWIST1	7291	930.005	-1.47889	0.423611	-3.49114	0.000480957	0.0119708
ENSG00000184588.17	PDE4B	5142	187.777	1.89576	0.543004	3.49124	0.00048079	0.0119708
ENSG00000173821.19	RNF213	57674	1488.27	0.548276	0.157123	3.48947	0.000483988	0.0120138
ENSG00000136158.11	SPRY2	10253	870.28	-0.681843	0.195546	-3.48687	0.000488701	0.0120983
ENSG00000250479.8	CHCHD10	400916	1758.16	-1.17723	0.337606	-3.487	0.000488476	0.0120983
ENSG00000165124.17	SVEP1	79987	2416.37	1.20667	0.346177	3.4857	0.000490857	0.0121354
ENSG00000136802.11	LRRC8A	56262	788.337	-0.815748	0.234216	-3.48288	0.00049605	0.0122474
ENSG00000100592.15	DAAM1	23002	797.34	0.773013	0.222078	3.48081	0.000499896	0.0123035
ENSG00000188176.11	SMTNL2	342527	11.8115	-6.1391	1.76367	-3.48085	0.000499816	0.0123035
ENSG00000269893.6	SNHG8	100093630	718.117	-1.09136	0.313558	-3.48058	0.000500321	0.0123035
ENSG00000136111.13	TBC1D4	9882	835.804	-0.618038	0.177651	-3.47894	0.000503409	0.012363
ENSG00000065923.9	SLC9A7	84679	51.0959	2.38385	0.685378	3.47815	0.00050488	0.0123662
ENSG00000173744.17	AGFG1	3267	1147.14	0.623202	0.179174	3.47819	0.00050482	0.0123662
ENSG00000204622.11	HLA-J	3137	8.50141	5.76011	1.6566	3.47707	0.000506923	0.0123998
ENSG00000146755.10	TRIM50	135892	13.0327	5.4017	1.55493	3.47392	0.000512908	0.0125296
ENSG00000128641.18	MYO1B	4430	1365.17	-1.14853	0.330713	-3.4729	0.000514868	0.0125609
ENSG00000074219.13	TEAD2	8463	501.858	-0.690102	0.198796	-3.47141	0.000517732	0.0125699
ENSG00000110665.11	C11orf21	29125	24.1364	2.96885	0.855169	3.47165	0.000517269	0.0125699
ENSG00000163814.7	CDCP1	64866	16.3288	4.75911	1.37098	3.47132	0.000517903	0.0125699
ENSG00000215190.9	LINC00680	106660612	95.8658	1.08195	0.311685	3.47129	0.000517959	0.0125699
ENSG00000084070.11	SMAP2	64744	661.717	0.797007	0.229895	3.46683	0.000526633	0.0127469
ENSG00000082781.11	ITGB5	3693	3715.71	0.881212	0.254268	3.46568	0.000528892	0.0127848
ENSG00000103591.12	AAGAB	79719	395.643	0.537854	0.155245	3.46454	0.000531133	0.0128222
ENSG00000173705.8	SUSD5	26032	35.6521	4.47072	1.29059	3.46408	0.000532046	0.0128275
ENSG00000126353.3	CCR7	1236	18.7226	4.70098	1.35822	3.46114	0.000537885	0.0129513
ENSG00000136286.15	MYO1G	64005	77.6198	2.14938	0.62109	3.46066	0.000538859	0.0129579
ENSG00000126860.11	EVI2A	2123	33.1124	2.7611	0.798128	3.45947	0.000541249	0.0129984
ENSG00000177042.14	TMEM80	283232	394.933	0.743072	0.214873	3.45819	0.000543819	0.0130432
ENSG00000177943.13	MAMDC4	158056	122.835	-1.15073	0.332805	-3.45766	0.000544879	0.0130516
ENSG00000176907.4	TCIM	56892	522.535	-1.38975	0.402078	-3.45642	0.000547408	0.0130953
ENSG00000101916.11	TLR8	51311	15.3411	6.0898	1.76258	3.45504	0.000550202	0.0131451
ENSG00000145911.5	N4BP3	23138	119.793	-1.53533	0.444492	-3.45413	0.000552075	0.0131728
ENSG00000068784.12	SRBD1	55133	190.783	-0.815618	0.236282	-3.45189	0.000556682	0.0132656
ENSG00000110906.12	KCTD10	83892	1742.79	0.604026	0.175102	3.44957	0.000561488	0.0133456
ENSG00000167658.15	EEF2	1938	38126	-0.708817	0.205468	-3.44977	0.000561065	0.0133456
ENSG00000165985.9	C1QL3	389941	7.70492	-5.66799	1.64355	-3.44862	0.000563451	0.0133751
ENSG00000151882.11	CCL28	56477	54.974	-1.32172	0.383336	-3.44795	0.000564862	0.0133914
ENSG00000099840.13	IZUMO4	113177	95.4046	-1.40038	0.40649	-3.44506	0.00057093	0.0134699
ENSG00000121898.12	CPXM2	119587	447.541	1.96793	0.571244	3.44498	0.000571091	0.0134699
ENSG00000149577.15	SIDT2	51092	1607.91	0.698367	0.202692	3.44547	0.000570074	0.0134699
ENSG00000213654.9	GPSM3	63940	222.731	1.56355	0.453766	3.44573	0.000569522	0.0134699
ENSG00000198242.13	RPL23A	6147	1799.81	-1.06935	0.310651	-3.4423	0.000576794	0.013587
ENSG00000123213.22	NLN	57486	218.413	0.921156	0.267693	3.44109	0.000579368	0.0136129
ENSG00000162511.7	LAPTM5	7805	1965.63	1.91135	0.555568	3.44035	0.000580969	0.0136332
ENSG00000148908.14	RGS10	6001	159.045	1.15127	0.334962	3.43702	0.000588163	0.0137845
ENSG00000171853.15	TRAPPC12	51112	796.112	0.399858	0.11649	3.43254	0.000597962	0.0139964
ENSG00000178562.17	CD28	940	47.5574	2.81996	0.821868	3.43116	0.000601012	0.0140359
ENSG00000185499.16	MUC1	4582	43.0739	1.91377	0.557775	3.43109	0.000601168	0.0140359
ENSG00000113578.17	FGF1	2246	282.762	1.87673	0.547134	3.43011	0.000603333	0.0140469
ENSG00000117091.9	CD48	962	23.784	3.41389	0.995176	3.43044	0.000602607	0.0140469
ENSG00000140511.11	HAPLN3	145864	173.444	2.11265	0.615969	3.4298	0.000604027	0.0140469
ENSG00000181631.6	P2RY13	53829	51.1435	2.26962	0.661791	3.42951	0.000604683	0.0140469
ENSG00000168646.12	AXIN2	8313	137.144	-1.58513	0.462281	-3.42893	0.000605964	0.014059
ENSG00000198369.9	SPRED2	200734	569.793	-0.804803	0.234741	-3.42847	0.000606997	0.0140653
ENSG00000111670.15	GNPTAB	79158	372.593	0.605585	0.176688	3.42742	0.000609339	0.0141018
ENSG00000156398.12	SFXN2	118980	76.96	-1.22373	0.357113	-3.42673	0.000610895	0.0141202
ENSG00000150337.13	FCGR1A	2209	12.0779	4.2893	1.2519	3.42624	0.000611992	0.0141278
ENSG00000163785.12	RYK	6259	980.64	-0.427868	0.124906	-3.42551	0.000613641	0.0141482
ENSG00000151276.23	MAGI1	9223	883.947	-0.942801	0.275389	-3.42353	0.000618141	0.0142165
ENSG00000100364.18	KIAA0930	23313	1532.32	0.96488	0.281938	3.42231	0.000620914	0.0142625
ENSG00000133800.8	LYVE1	10894	912.711	2.6796	0.7832	3.42135	0.000623121	0.0142954
ENSG00000100079.6	LGALS2	3957	22.8976	2.54298	0.744275	3.41672	0.00063381	0.0145226
ENSG00000011600.11	TYROBP	7305	960.791	2.71348	0.795459	3.41121	0.000646746	0.0147582
ENSG00000087460.24	GNAS	2778	14393.6	-0.415988	0.121949	-3.41116	0.000646881	0.0147582
ENSG00000128052.9	KDR	3791	956.006	-1.19781	0.351103	-3.41156	0.000645923	0.0147582
ENSG00000245848.2	CEBPA	1050	2896.39	-0.950513	0.27879	-3.40942	0.000651002	0.0148246
ENSG00000143499.13	SMYD2	56950	413.86	0.72728	0.213434	3.40751	0.000655581	0.0149104
ENSG00000100731.15	PCNX1	22990	779.824	-0.513608	0.150849	-3.40479	0.00066215	0.0150228
ENSG00000077274.8	CAPN6	827	288.063	-3.4512	1.0147	-3.4012	0.000670901	0.0151657
ENSG00000152932.7	RAB3C	115827	61.5682	2.94627	0.86617	3.4015	0.000670181	0.0151657
ENSG00000174444.14	RPL4	6124	20502.9	-0.669521	0.196848	-3.4012	0.000670908	0.0151657
ENSG00000083814.13	ZNF671	79891	91.4181	1.0832	0.318637	3.39947	0.000675177	0.0152435
ENSG00000013275.7	PSMC4	5704	858.308	0.502726	0.147994	3.39693	0.000681452	0.0153476
ENSG00000188818.12	ZDHHC11	79844	68.865	-2.37535	0.699261	-3.39694	0.000681443	0.0153476
ENSG00000129534.13	MIS18BP1	55320	233.645	-0.70449	0.207686	-3.39209	0.000693628	0.0156028
ENSG00000257337.6	LOC283335	283335	648.808	0.93288	0.27506	3.39155	0.000694988	0.0156144
ENSG00000115339.13	GALNT3	2591	20.1954	2.59129	0.764447	3.38976	0.000699528	0.0156973
ENSG00000161091.12	MFSD12	126321	501.172	1.20755	0.356308	3.38906	0.000701318	0.0157184
ENSG00000135486.17	HNRNPA1	3178	6440.3	-0.535444	0.158098	-3.38678	0.000707186	0.0158307
ENSG00000158373.8	HIST1H2BD	3017	14.7982	-2.95332	0.872283	-3.38574	0.000709876	0.0158717
ENSG00000091831.23	ESR1	2099	196.625	-1.06953	0.316199	-3.38247	0.00071838	0.0160424
ENSG00000115415.18	STAT1	6772	1473	0.575158	0.170075	3.38179	0.000720143	0.0160477
ENSG00000108424.9	KPNB1	3837	1594.83	-0.541421	0.160221	-3.37922	0.000726916	0.0161743
ENSG00000154889.16	MPPE1	65258	168.887	0.878569	0.260098	3.37784	0.000730584	0.0162364
ENSG00000163297.16	ANTXR2	118429	2171.41	-0.766549	0.227266	-3.37292	0.00074375	0.0164893
ENSG00000205502.3	C2CD4B	388125	702.295	-1.54195	0.457132	-3.37308	0.00074331	0.0164893
ENSG00000160446.18	ZDHHC12	84885	282.521	0.691323	0.205005	3.37223	0.000745627	0.0165111
ENSG00000138722.9	MMRN1	22915	76.4633	4.17538	1.23842	3.37154	0.000747502	0.0165211
ENSG00000175221.14	MED16	10025	1445.6	0.695824	0.20639	3.3714	0.000747868	0.0165211
ENSG00000096996.15	IL12RB1	3594	22.7143	2.95741	0.877508	3.37024	0.000751028	0.0165711
ENSG00000106603.18	COA1	55744	449.219	-0.508554	0.150947	-3.36909	0.000754168	0.0165928
ENSG00000139278.9	GLIPR1	11010	154.731	1.78758	0.530591	3.36904	0.000754313	0.0165928
ENSG00000164346.9	NSA2	10412	1268.06	-0.758392	0.225116	-3.36889	0.000754709	0.0165928
ENSG00000175463.11	TBC1D10C	374403	85.0703	1.8552	0.551202	3.36573	0.00076342	0.0167644
ENSG00000198794.11	SCAMP5	192683	85.1613	1.61768	0.48144	3.36008	0.000779188	0.0170708
ENSG00000162063.12	CCNF	899	59.5983	-1.43217	0.426545	-3.35762	0.000786168	0.0171822
ENSG00000253948.1	LOC105375666	105375666	60.7002	1.12144	0.334159	3.35601	0.00079075	0.0172619
ENSG00000018625.14	ATP1A2	477	1839.08	1.55951	0.464824	3.35506	0.000793491	0.0172792
ENSG00000100368.13	CSF2RB	1439	149.887	1.97893	0.589895	3.35471	0.000794473	0.0172792
ENSG00000137941.16	TTLL7	79739	188.503	-1.64557	0.490463	-3.35514	0.000793249	0.0172792
ENSG00000169442.8	CD52	1043	247.606	3.48973	1.04033	3.35443	0.000795284	0.0172792
ENSG00000134460.17	IL2RA	3559	26.5888	2.57429	0.767737	3.35309	0.000799137	0.0173425
ENSG00000008735.13	MAPK8IP2	23542	62.2706	-1.50323	0.448523	-3.35152	0.000803703	0.0174007
ENSG00000110315.6	RNF141	50862	823.441	0.912076	0.272126	3.35167	0.000803253	0.0174007
ENSG00000158019.20	BABAM2	9577	477.068	0.6419	0.191603	3.35016	0.000807641	0.0174655
ENSG00000100985.7	MMP9	4318	637.622	4.02399	1.20175	3.34843	0.000812703	0.0175505
ENSG00000166391.14	MOGAT2	80168	21.6941	-2.31783	0.692269	-3.34817	0.000813475	0.0175505
ENSG00000177697.18	CD151	977	9346.42	0.878201	0.26233	3.34769	0.00081487	0.0175601
ENSG00000262003.1	LOC101927727	101927727	10.1312	2.55145	0.762612	3.34567	0.00082083	0.0176679
ENSG00000185811.18	IKZF1	10320	83.2461	2.02041	0.604269	3.34357	0.000827091	0.017782
ENSG00000233901.5	LINC01503	100506119	44.0819	2.3863	0.714305	3.34073	0.000835592	0.0179438
ENSG00000188613.6	NANOS1	340719	158.375	1.64404	0.492382	3.33895	0.000840949	0.0180379
ENSG00000145113.21	MUC4	4585	24.3607	-1.71782	0.515056	-3.33521	0.000852362	0.0182615
ENSG00000141027.20	NCOR1	9611	863.347	-0.477353	0.143159	-3.33443	0.000854733	0.0182911
ENSG00000107672.14	NSMCE4A	54780	663.942	0.468991	0.140777	3.33143	0.000864001	0.018468
ENSG00000205571.13	SMN1	6606	47.8704	-1.27223	0.381959	-3.33079	0.000866008	0.0184895
ENSG00000052850.6	ALX4	60529	28.9616	-2.76707	0.830902	-3.3302	0.000867848	0.0185074
ENSG00000166928.10	MS4A14	84689	57.7404	2.15043	0.645948	3.32911	0.000871236	0.0185582
ENSG00000096384.19	HSP90AB1	3326	10182.2	-0.600506	0.180444	-3.32793	0.00087493	0.0186155
ENSG00000151490.13	PTPRO	5800	22.5983	3.9651	1.19159	3.32759	0.000876022	0.0186172
ENSG00000228278.3	ORM2	5005	12.4389	-2.60938	0.784438	-3.32644	0.000879635	0.0186725
ENSG00000116133.12	DHCR24	1718	1775.58	-1.00632	0.30266	-3.32491	0.000884468	0.0187536
ENSG00000100450.12	GZMH	2999	45.2478	2.27201	0.683543	3.32387	0.000887766	0.0188019
ENSG00000018280.16	SLC11A1	6556	69.2804	1.6136	0.4856	3.32289	0.000890904	0.0188468
ENSG00000110446.10	SLC15A3	51296	524.85	1.17675	0.35435	3.32087	0.000897366	0.0189401
ENSG00000158104.11	HPD	3242	39.2091	1.83172	0.551661	3.32036	0.000899006	0.018953
ENSG00000175471.19	MCTP1	79772	268.263	1.0929	0.32971	3.31473	0.00091733	0.0193173
ENSG00000196218.12	RYR1	6261	62.1772	1.59488	0.481296	3.31372	0.000920638	0.0193649
ENSG00000171992.12	SYNPO	11346	7710.15	1.0709	0.32322	3.31321	0.000922316	0.0193781
ENSG00000131023.12	LATS1	9113	324.114	-0.758435	0.228991	-3.31208	0.00092605	0.0194344
ENSG00000124216.3	SNAI1	6615	199.649	-1.26823	0.383241	-3.30923	0.000935541	0.0196113
ENSG00000112559.13	MDFI	4188	2029.76	-1.13479	0.343284	-3.30569	0.00094744	0.0198158
ENSG00000004487.16	KDM1A	23028	713.748	-0.369586	0.111887	-3.30321	0.000955854	0.0199691
ENSG00000271605.5	MILR1	284021	67.4714	2.03989	0.617613	3.30286	0.000957048	0.0199715
ENSG00000107438.8	PDLIM1	9124	2048.68	1.08072	0.327389	3.30102	0.000963335	0.02008
ENSG00000171700.13	RGS19	10287	147.762	0.8437	0.255678	3.29986	0.000967347	0.0201409
ENSG00000007047.14	MARK4	57787	419.939	-0.628986	0.190938	-3.29419	0.000987061	0.0204166
ENSG00000007255.10	TRAPPC6A	79090	327.164	0.809079	0.245542	3.29507	0.000983979	0.0204166
ENSG00000102962.4	CCL22	6367	60.5257	3.63562	1.10357	3.29442	0.000986236	0.0204166
ENSG00000163346.16	PBXIP1	57326	3236.26	0.560482	0.170157	3.29391	0.000988039	0.0204166
ENSG00000164733.20	CTSB	1508	10213.4	1.2773	0.387714	3.29445	0.000986158	0.0204166
ENSG00000263155.5	MYZAP	100820829	754.876	0.746237	0.226556	3.29383	0.000988329	0.0204166
ENSG00000276778.1	LINC02227	101927697	9.40165	5.51577	1.6741	3.29476	0.000985041	0.0204166
ENSG00000184292.6	TACSTD2	4070	54.7028	3.03835	0.922531	3.29349	0.000989501	0.020418
ENSG00000237489.4	C10orf143	387723	81.5147	0.934704	0.283839	3.29308	0.00099096	0.0204253
ENSG00000112299.7	VNN1	8876	30.1735	2.01454	0.612009	3.29169	0.000995879	0.0205038
ENSG00000229474.6	PATL2	197135	21.6108	1.82325	0.554153	3.29016	0.00100131	0.0205927
ENSG00000177051.5	FBXO46	23403	175.472	-0.74074	0.22521	-3.2891	0.00100507	0.0206241
ENSG00000204388.6	HSPA1B	3304	620.062	-1.28685	0.39123	-3.28925	0.00100456	0.0206241
ENSG00000177854.7	TMEM187	8269	182.461	0.899079	0.273432	3.28813	0.00100857	0.0206499
ENSG00000245812.2	LINC02202	101927740	175.724	0.925468	0.281452	3.28819	0.00100833	0.0206499
ENSG00000131773.13	KHDRBS3	10656	277.257	-0.864585	0.262994	-3.28748	0.00101089	0.0206731
ENSG00000169918.9	OTUD7A	161725	48.8556	-1.18568	0.360698	-3.28719	0.00101194	0.0206731
ENSG00000054690.13	PLEKHH1	57475	70.5478	-1.38035	0.420082	-3.28591	0.00101653	0.0207439
ENSG00000101194.17	SLC17A9	63910	58.8872	1.83438	0.558641	3.28365	0.00102473	0.0208161
ENSG00000104313.18	EYA1	2138	37.3495	-2.59573	0.79049	-3.2837	0.00102456	0.0208161
ENSG00000168071.21	CCDC88B	283234	276.997	1.61282	0.491108	3.28405	0.00102327	0.0208161
ENSG00000087116.15	ADAMTS2	9509	1653.94	0.9552	0.291109	3.28125	0.00103348	0.0209141
ENSG00000205744.9	DENND1C	79958	54.4182	2.37588	0.723982	3.28168	0.0010319	0.0209141
ENSG00000206384.10	COL6A6	131873	292.937	-4.19601	1.27883	-3.28113	0.00103393	0.0209141
ENSG00000139266.5	MARCH9	92979	185.199	-0.953906	0.290776	-3.28055	0.00103606	0.0209342
ENSG00000163083.5	INHBB	3625	1751.75	0.857766	0.261516	3.27997	0.00103817	0.0209541
ENSG00000119938.8	PPP1R3C	5507	181.754	-1.56796	0.478133	-3.27935	0.00104048	0.0209776
ENSG00000102452.16	NALCN	259232	5.96142	5.79287	1.767	3.27837	0.00104407	0.0210042
ENSG00000187595.16	ZNF385C	201181	24.461	-2.07846	0.633964	-3.27851	0.00104355	0.0210042
ENSG00000060749.15	QSER1	79832	283.36	-0.707438	0.215858	-3.27733	0.00104794	0.0210363
ENSG00000186081.11	KRT5	3852	63.5647	2.10097	0.641052	3.27738	0.00104777	0.0210363
ENSG00000100380.13	ST13	6767	4894.09	-0.736801	0.224904	-3.27608	0.0010526	0.0210841
ENSG00000175183.9	CSRP2	1466	838.635	-0.788276	0.240616	-3.27608	0.00105261	0.0210841
ENSG00000175445.15	LPL	4023	28717.9	-1.16154	0.354588	-3.27574	0.00105385	0.0210861
ENSG00000022267.16	FHL1	2273	23515.1	1.01346	0.309494	3.27456	0.00105825	0.0211056
ENSG00000154359.12	LONRF1	91694	696.507	-0.893551	0.27286	-3.27476	0.00105751	0.0211056
ENSG00000162576.16	MXRA8	54587	6447.48	0.707011	0.215893	3.27481	0.00105732	0.0211056
ENSG00000197140.14	ADAM32	203102	46.1963	1.44762	0.442211	3.27359	0.0010619	0.0211556
ENSG00000151348.13	EXT2	2132	931.69	0.540598	0.165217	3.27205	0.0010677	0.0211902
ENSG00000151650.7	VENTX	27287	89.6826	2.54316	0.777341	3.27161	0.00106938	0.0211902
ENSG00000172661.18	WASHC2C	253725	649.315	0.454176	0.138816	3.27179	0.0010687	0.0211902
ENSG00000237187.8	NR2F1-AS1	441094	118.988	-1.02187	0.312315	-3.27191	0.00106823	0.0211902
ENSG00000211455.7	STK38L	23012	536.064	0.879021	0.268726	3.27106	0.00107143	0.0212082
ENSG00000104299.14	INTS9	55756	189.511	0.695769	0.212741	3.27049	0.0010736	0.0212284
ENSG00000128510.11	CPA4	51200	29.9559	3.52473	1.07785	3.27015	0.00107492	0.0212317
ENSG00000104870.12	FCGRT	2217	4630.76	0.833132	0.254805	3.26969	0.00107667	0.0212435
ENSG00000048649.13	RSF1	51773	407.973	-0.637547	0.195085	-3.26805	0.00108291	0.0212977
ENSG00000088682.13	COQ9	57017	518.158	-0.774695	0.237027	-3.26839	0.00108163	0.0212977
ENSG00000128805.14	ARHGAP22	58504	78.4164	1.39648	0.42735	3.26776	0.00108403	0.0212977
ENSG00000143851.15	PTPN7	5778	38.9631	2.20761	0.675468	3.26826	0.0010821	0.0212977
ENSG00000111199.10	TRPV4	59341	11.6832	2.67348	0.818531	3.26619	0.00109004	0.0213477
ENSG00000137154.12	RPS6	6194	19024.8	-0.798427	0.244425	-3.26654	0.00108869	0.0213477
ENSG00000163154.5	TNFAIP8L2	79626	47.1803	2.46456	0.754504	3.26646	0.00108903	0.0213477
ENSG00000120875.8	DUSP4	1846	1833.91	-1.61012	0.493125	-3.26513	0.00109414	0.0213756
ENSG00000163249.11	CCNYL1	151195	249.08	0.815458	0.249763	3.26492	0.00109494	0.0213756
ENSG00000186448.14	ZNF197	10168	229.752	-0.553073	0.169369	-3.2655	0.00109272	0.0213756
ENSG00000116062.14	MSH6	2956	332.988	-0.71477	0.218947	-3.26458	0.00109625	0.0213786
ENSG00000162645.12	GBP2	2634	1665.03	-0.608277	0.186366	-3.26389	0.00109896	0.0214088
ENSG00000177156.10	TALDO1	6888	3662.55	-0.972021	0.297941	-3.26246	0.00110449	0.021494
ENSG00000276600.4	RAB7B	338382	323.631	1.22013	0.374107	3.26144	0.00110847	0.0215486
ENSG00000168461.12	RAB31	11031	1000.98	0.932771	0.286035	3.26104	0.00111005	0.0215517
ENSG00000136856.17	SLC2A8	29988	378.713	0.602878	0.18496	3.2595	0.00111608	0.0216283
ENSG00000138796.16	HADH	3033	3706.13	-1.11977	0.343602	-3.2589	0.00111844	0.0216513
ENSG00000107829.13	FBXW4	6468	1830.65	0.604767	0.185758	3.25567	0.00113124	0.0218574
ENSG00000149084.12	HSD17B12	51144	316.983	-0.993927	0.305296	-3.25562	0.00113146	0.0218574
ENSG00000134222.16	PSRC1	84722	43.2492	-1.66353	0.511441	-3.25263	0.00114344	0.0220658
ENSG00000185896.10	LAMP1	3916	3788.97	0.504876	0.155393	3.24903	0.001158	0.0223003
ENSG00000212916.4	MAP10	54627	22.9736	-1.94893	0.599946	-3.24851	0.00116013	0.022318
ENSG00000181481.13	RNF135	84282	581.696	0.49089	0.151201	3.24661	0.0011679	0.0224441
ENSG00000115993.12	TRAK2	66008	1146.41	-0.66963	0.206275	-3.2463	0.00116917	0.0224452
ENSG00000005302.18	MSL3	10943	384.512	0.645373	0.19889	3.24487	0.00117505	0.0225346
ENSG00000077984.5	CST7	8530	46.195	2.27268	0.700682	3.24352	0.00118062	0.022618
ENSG00000164691.17	TAGAP	117289	38.0665	2.32575	0.717393	3.24195	0.00118715	0.0227195
ENSG00000104611.11	SH2D4A	63898	130.237	1.07165	0.330594	3.24159	0.00118864	0.0227245
ENSG00000181036.13	FCRL6	343413	14.8324	3.95958	1.22176	3.24088	0.00119162	0.0227578
ENSG00000111252.10	SH2B3	10019	604.911	0.745715	0.230185	3.23964	0.00119683	0.0228101
ENSG00000112414.14	ADGRG6	57211	87.298	2.01186	0.620996	3.23973	0.00119644	0.0228101
ENSG00000055609.17	KMT2C	58508	758.102	-0.619741	0.191413	-3.23771	0.00120491	0.0229011
ENSG00000063761.15	ADCK1	57143	175.266	0.722052	0.222979	3.2382	0.00120285	0.0229011
ENSG00000138378.18	STAT4	6775	98.4498	-1.16695	0.360434	-3.23762	0.00120532	0.0229011
ENSG00000102802.9	MEDAG	84935	1636.91	1.3274	0.410387	3.23451	0.0012185	0.023104
ENSG00000234616.8	JRK	8629	231.992	-0.862092	0.26651	-3.23474	0.00121752	0.023104
ENSG00000134532.16	SOX5	6660	205.827	-0.940128	0.290719	-3.23381	0.00122153	0.0231139
ENSG00000198851.9	CD3E	916	67.9171	2.57014	0.794755	3.23387	0.00122124	0.0231139
ENSG00000100280.16	AP1B1	162	1235.24	0.591767	0.183216	3.22989	0.00123839	0.0234089
ENSG00000256771.3	ZNF253	56242	70.7407	-1.08122	0.334841	-3.22906	0.00124198	0.0234528
ENSG00000177542.10	SLC25A22	79751	170.938	-0.975868	0.302381	-3.22728	0.00124975	0.0235754
ENSG00000107902.13	LHPP	64077	456.485	0.713915	0.221241	3.22687	0.00125153	0.023585
ENSG00000187554.12	TLR5	7100	80.7595	1.11627	0.34604	3.22585	0.001256	0.0236451
ENSG00000171051.8	FPR1	2357	25.2656	3.47661	1.07912	3.22171	0.0012743	0.0239651
ENSG00000132329.10	RAMP1	10267	26.3975	3.68656	1.14513	3.21934	0.00128486	0.0241391
ENSG00000169508.6	GPR183	1880	174.567	2.94052	0.915639	3.21144	0.00132069	0.024762
ENSG00000123146.19	ADGRE5	976	668.455	0.997183	0.310779	3.20866	0.00133357	0.0249781
ENSG00000155957.17	TMBIM4	51643	228.875	0.892323	0.278336	3.20592	0.00134633	0.0251915
ENSG00000163931.15	TKT	7086	9188.28	-0.942712	0.29418	-3.20454	0.0013528	0.0252869
ENSG00000115165.9	CYTIP	9595	36.2644	2.40972	0.752613	3.2018	0.00136572	0.0254769
ENSG00000011422.11	PLAUR	5329	202.937	1.98639	0.620565	3.20093	0.00136984	0.0255279
ENSG00000122254.6	HS3ST2	9956	47.8541	2.63364	0.823127	3.19955	0.0013764	0.0256244
ENSG00000198963.10	RORB	6096	52.7902	-3.98958	1.24718	-3.19889	0.00137956	0.0256573
ENSG00000205106.4	DKFZp779M0652	374387	37.1342	1.80014	0.563062	3.19706	0.00138838	0.0257954
ENSG00000232352.1	SEMA3B-AS1	101928931	41.2855	2.44888	0.76706	3.19255	0.00141021	0.0261747
ENSG00000124225.15	PMEPA1	56937	4564.44	0.74975	0.234893	3.19188	0.00141348	0.0262091
ENSG00000020633.18	RUNX3	864	70.8663	1.93166	0.605455	3.19042	0.00142066	0.0263157
ENSG00000241399.6	CD302	9936	95.1522	-1.22981	0.385506	-3.19013	0.0014221	0.026316
ENSG00000178226.10	PRSS36	146547	74.619	1.768	0.554599	3.18788	0.00143318	0.0264945
ENSG00000213088.10	ACKR1	2532	2030.86	2.43923	0.765493	3.18648	0.00144017	0.026597
ENSG00000152213.3	ARL11	115761	16.0673	3.24845	1.02051	3.18318	0.00145667	0.0268749
ENSG00000104812.14	GYS1	2997	1116.29	-0.794799	0.249769	-3.18213	0.00146195	0.0268918
ENSG00000153012.11	LGI2	55203	67.4036	1.8632	0.585508	3.18219	0.00146164	0.0268918
ENSG00000196358.10	NTNG2	84628	13.3901	3.34891	1.05236	3.18228	0.0014612	0.0268918
ENSG00000197780.9	TAF13	6884	334.387	0.690121	0.216958	3.1809	0.0014682	0.0269798
ENSG00000120280.5	CXorf21	80231	13.9059	2.74004	0.861539	3.1804	0.00147071	0.026999
ENSG00000186834.3	HEXIM1	10614	890.777	0.501497	0.157725	3.17957	0.00147493	0.0270497
ENSG00000109794.13	FAM149A	25854	411.571	0.757626	0.238388	3.17812	0.00148234	0.0271316
ENSG00000119977.20	TCTN3	26123	423.009	0.511719	0.161003	3.17832	0.00148133	0.0271316
ENSG00000108187.15	PBLD	64081	172.476	1.08576	0.341771	3.17686	0.00148877	0.0272224
ENSG00000050438.16	SLC4A8	9498	13.414	3.27034	1.02963	3.17624	0.00149199	0.0272542
ENSG00000104763.18	ASAH1	427	6012.11	0.885175	0.27881	3.17483	0.00149924	0.0273328
ENSG00000235437.7	LINC01278	92249	236.014	-0.765561	0.241134	-3.17483	0.00149925	0.0273328
ENSG00000198663.16	C6orf89	221477	1719.27	0.493727	0.15557	3.17367	0.00150522	0.0274147
ENSG00000157379.13	DHRS1	115817	521.625	0.61565	0.194038	3.17283	0.00150961	0.0274674
ENSG00000153246.12	PLA2R1	22925	302.759	0.888971	0.280447	3.16983	0.00152526	0.0276704
ENSG00000163106.10	HPGDS	27306	111.019	2.1651	0.683026	3.16987	0.00152508	0.0276704
ENSG00000134061.5	CD180	4064	25.044	2.84553	0.897934	3.16898	0.00152977	0.0276978
ENSG00000167566.16	NCKAP5L	57701	909.027	0.955841	0.301615	3.16907	0.00152925	0.0276978
ENSG00000172724.11	CCL19	6363	186.797	3.00439	0.949547	3.16403	0.00155602	0.0281455
ENSG00000106952.7	TNFSF8	944	20.6972	2.75748	0.871677	3.16342	0.00155927	0.0281766
ENSG00000142676.14	RPL11	6135	17929.5	-0.889962	0.281376	-3.16289	0.00156212	0.0282006
ENSG00000136634.6	IL10	3586	20.7385	3.26224	1.03177	3.16179	0.00156802	0.0282795
ENSG00000143878.9	RHOB	388	19724.9	-0.817545	0.258621	-3.16117	0.00157138	0.0283125
ENSG00000131238.17	PPT1	5538	1088.68	0.728802	0.230691	3.15921	0.00158195	0.0284751
ENSG00000153531.13	ADPRHL1	113622	75.1947	1.64225	0.520261	3.1566	0.00159621	0.0286498
ENSG00000174165.7	ZDHHC24	254359	318.054	0.50453	0.159834	3.15658	0.00159631	0.0286498
ENSG00000114737.15	CISH	1154	323.82	-1.4073	0.445904	-3.15606	0.00159914	0.0286658
ENSG00000164292.12	RHOBTB3	22836	2277.07	-0.908534	0.287889	-3.15585	0.00160031	0.0286658
ENSG00000100122.6	CRYBB1	1414	17.0521	3.35571	1.06441	3.15265	0.00161798	0.0289542
ENSG00000134419.15	RPS15A	6210	1546.62	-0.856967	0.271925	-3.15148	0.00162446	0.0290141
ENSG00000133710.15	SPINK5	11005	46.9037	-3.62363	1.15	-3.15099	0.00162719	0.0290347
ENSG00000130487.7	KLHDC7B	113730	5.1872	6.01258	1.90842	3.15055	0.00162961	0.0290499
ENSG00000100889.11	PCK2	5106	817.627	1.20719	0.383513	3.14771	0.00164556	0.0292213
ENSG00000106789.12	CORO2A	7464	46.2783	2.20831	0.701434	3.14828	0.00164232	0.0292213
ENSG00000176533.12	GNG7	2788	157.131	-1.09446	0.34764	-3.14827	0.0016424	0.0292213
ENSG00000215187.10	FAM166B	730112	87.8055	-1.51229	0.480421	-3.14784	0.00164482	0.0292213
ENSG00000166025.17	AMOTL1	154810	1006.84	-0.526714	0.167525	-3.1441	0.001666	0.029556
ENSG00000112799.8	LY86	9450	54.234	2.81672	0.896216	3.1429	0.00167282	0.0295915
ENSG00000119771.14	KLHL29	114818	283.366	1.38753	0.441476	3.14294	0.00167258	0.0295915
ENSG00000173762.7	CD7	924	43.8465	2.00554	0.63858	3.14062	0.00168589	0.0297943
ENSG00000132965.9	ALOX5AP	241	198.592	2.12793	0.677737	3.13976	0.00169088	0.0298539
ENSG00000132321.16	IQCA1	79781	12.121	-3.36614	1.07229	-3.1392	0.00169411	0.0298824
ENSG00000174282.11	ZBTB4	57659	2732.79	-0.502263	0.160088	-3.13742	0.0017044	0.0300065
ENSG00000168256.17	NKIRAS2	28511	577.591	-0.441714	0.14081	-3.13696	0.00170712	0.0300258
ENSG00000132623.15	ANKEF1	63926	133.295	-1.10325	0.351879	-3.13531	0.0017167	0.0301477
ENSG00000196739.14	COL27A1	85301	352.633	-1.67376	0.533859	-3.13521	0.00171731	0.0301477
ENSG00000113083.13	LOX	4015	909.832	1.48797	0.474759	3.13416	0.00172349	0.0302147
ENSG00000168291.12	PDHB	5162	715.509	-0.605818	0.193305	-3.134	0.0017244	0.0302147
ENSG00000092036.18	HAUS4	54930	115.787	-0.766559	0.244852	-3.1307	0.00174391	0.0304698
ENSG00000185129.5	PURA	5813	370.21	-0.679227	0.216948	-3.13083	0.0017431	0.0304698
ENSG00000189060.5	H1F0	3005	1964.43	-0.736715	0.235301	-3.13094	0.00174247	0.0304698
ENSG00000188846.13	RPL14	9045	8509.93	-0.681122	0.217608	-3.13004	0.00174781	0.0305091
ENSG00000159592.10	GPBP1L1	60313	1074.84	-0.331154	0.105851	-3.12849	0.00175706	0.0305867
ENSG00000171497.4	PPID	5481	382.592	-0.490009	0.156629	-3.12846	0.00175723	0.0305867
ENSG00000073737.16	DHRS9	10170	67.0284	2.78351	0.889894	3.12792	0.0017605	0.0306147
ENSG00000128918.14	ALDH1A2	8854	181.729	2.12519	0.680071	3.12495	0.00177834	0.030896
ENSG00000069943.9	PIGB	9488	121.736	0.838782	0.268452	3.12452	0.00178097	0.0309126
ENSG00000087086.14	FTL	2512	102930	1.00368	0.321353	3.12331	0.00178831	0.0309905
ENSG00000139832.4	RAB20	55647	388.159	1.19741	0.383398	3.12315	0.00178927	0.0309905
ENSG00000113231.13	PDE8B	8622	372.181	1.01169	0.324041	3.12211	0.00179557	0.0310313
ENSG00000177406.4	LOC100049716	100049716	321.514	0.875062	0.280288	3.12201	0.00179621	0.0310313
ENSG00000180448.10	ARHGAP45	23526	618.078	0.796667	0.255423	3.11901	0.00181461	0.0313197
ENSG00000179627.9	ZBTB42	100128927	138.697	-0.787234	0.252458	-3.11828	0.00181912	0.0313684
ENSG00000141655.16	TNFRSF11A	8792	47.2645	2.30754	0.740363	3.11677	0.00182845	0.0314705
ENSG00000246985.7	SOCS2-AS1	144481	50.6801	-1.55868	0.500081	-3.11685	0.00182794	0.0314705
ENSG00000106628.10	POLD2	5425	1185.48	-0.858255	0.275471	-3.11559	0.00183575	0.0315615
ENSG00000228672.3	PROB1	389333	51.9194	-1.36895	0.439417	-3.11537	0.00183716	0.0315615
ENSG00000247157.6	LINC01252	338817	40.1357	2.03494	0.653377	3.1145	0.00184259	0.0316254
ENSG00000146063.19	TRIM41	90933	587.568	0.420584	0.135079	3.11362	0.0018481	0.0316905
ENSG00000196196.2	HRCT1	646962	559.402	-1.1322	0.363725	-3.11278	0.00185333	0.0317507
ENSG00000101181.17	MTG2	26164	443.846	-0.458243	0.147266	-3.11166	0.00186039	0.0318422
ENSG00000221947.7	XKR9	389668	5.48528	-5.76851	1.85418	-3.11108	0.00186403	0.0318748
ENSG00000004478.7	FKBP4	2288	439.842	-0.720337	0.231618	-3.11002	0.00187076	0.0319604
ENSG00000174175.16	SELP	6403	248.145	2.12372	0.683315	3.10797	0.00188374	0.0321525
ENSG00000196616.13	ADH1B	125	32671.9	-1.00962	0.324882	-3.10764	0.00188587	0.0321591
ENSG00000114279.13	FGF12	2257	71.8989	-1.34095	0.431698	-3.10622	0.00189499	0.0322847
ENSG00000162976.12	PQLC3	130814	598.788	0.590096	0.190069	3.10463	0.00190514	0.0324176
ENSG00000167703.14	SLC43A2	124935	580.571	1.22772	0.395472	3.10446	0.0019063	0.0324176
ENSG00000104450.12	SPAG1	6674	52.4068	-1.07297	0.345677	-3.10395	0.00190954	0.0324277
ENSG00000172057.9	ORMDL3	94103	3636.92	-0.973509	0.313649	-3.10382	0.0019104	0.0324277
ENSG00000112137.17	PHACTR1	221692	51.6062	1.46681	0.472881	3.10187	0.00192304	0.0326122
ENSG00000128294.15	TPST2	8459	967.467	0.823638	0.265571	3.10139	0.00192617	0.0326353
ENSG00000163792.6	TCF23	150921	13.2087	3.0269	0.976208	3.10067	0.00193081	0.032684
ENSG00000101189.6	MRGBP	55257	182.618	-0.738417	0.238229	-3.09961	0.00193773	0.0327711
ENSG00000100949.14	RABGGTA	5875	427.993	0.674226	0.217727	3.09666	0.00195717	0.0330696
ENSG00000236333.3	TRHDE-AS1	283392	1544.04	-0.912728	0.294788	-3.09622	0.00196008	0.0330884
ENSG00000136732.15	GYPC	2995	3532.96	-0.802956	0.259486	-3.09441	0.00197202	0.0332597
ENSG00000196220.15	SRGAP3	9901	52.9364	1.55556	0.50282	3.09368	0.0019769	0.0333114
ENSG00000177868.11	SVBP	374969	215.118	0.789362	0.255247	3.09255	0.00198447	0.0334086
ENSG00000242110.7	AMACR	23600	13.9289	2.83884	0.918386	3.09112	0.00199406	0.0335394
ENSG00000185252.18	ZNF74	7625	82.3043	-0.863196	0.279285	-3.09074	0.0019966	0.0335516
ENSG00000164104.11	HMGB2	3148	843.164	-0.656192	0.212395	-3.08949	0.00200503	0.0336627
ENSG00000154127.9	UBASH3B	84959	29.5022	1.89626	0.614118	3.08778	0.00201655	0.0338253
ENSG00000090376.10	IRAK3	11213	542.407	-0.806503	0.261374	-3.08562	0.00203125	0.0340409
ENSG00000116852.14	KIF21B	23046	56.5602	1.8013	0.583957	3.08464	0.00203798	0.0341227
ENSG00000105793.15	GTPBP10	85865	197.287	-0.548108	0.177712	-3.08426	0.0020406	0.0341358
ENSG00000227082.2	LOC107985194	107985194	28.2613	2.08341	0.675582	3.08387	0.00204327	0.0341494
ENSG00000100092.22	SH3BP1	23616	65.3066	1.72868	0.560711	3.08302	0.00204914	0.0341857
ENSG00000130939.18	UBE4B	10277	629.248	-0.538325	0.174606	-3.08309	0.00204862	0.0341857
ENSG00000036672.15	USP2	9099	50.9036	2.54579	0.825957	3.08223	0.00205455	0.0342451
ENSG00000104142.10	VPS18	57617	517.518	0.64075	0.207934	3.08151	0.00205956	0.0342975
ENSG00000146070.16	PLA2G7	7941	83.6568	4.03412	1.30998	3.07953	0.00207328	0.0344949
ENSG00000225783.7	MIAT	440823	24.0127	3.48685	1.13258	3.07867	0.00207923	0.0345317
ENSG00000147274.14	RBMX	27316	1623.64	-0.401041	0.130414	-3.07514	0.00210402	0.034912
ENSG00000153898.12	MCOLN2	255231	14.5779	4.9715	1.61723	3.07408	0.00211156	0.0350056
ENSG00000103174.12	NAGPA	51172	276.66	0.54576	0.177573	3.07344	0.00211608	0.0350177
ENSG00000233954.6	UQCRHL	440567	116.708	-1.29245	0.420513	-3.0735	0.00211563	0.0350177
ENSG00000167191.11	GPRC5B	51704	619.355	-0.778269	0.253277	-3.0728	0.00212059	0.0350609
ENSG00000106299.7	WASL	8976	679.291	-0.430647	0.140163	-3.07248	0.00212292	0.035068
ENSG00000107731.12	UNC5B	219699	181.58	-1.41157	0.459594	-3.07134	0.00213101	0.0351693
ENSG00000154153.13	RETREG1	54463	348.585	-1.16805	0.380373	-3.07081	0.00213476	0.0351693
ENSG00000158022.6	TRIM63	84676	12.1623	5.00278	1.62903	3.07102	0.00213329	0.0351693
ENSG00000231437.3	LINC01750	643355	10.5565	2.70213	0.880072	3.07035	0.0021381	0.0351929
ENSG00000139291.13	TMEM19	55266	212.83	0.722478	0.235462	3.06835	0.00215247	0.035398
ENSG00000099139.13	PCSK5	5125	365.342	0.796415	0.259695	3.06673	0.00216413	0.0355579
ENSG00000095585.16	BLNK	29760	34.4526	2.28619	0.746298	3.06338	0.00218853	0.0359269
ENSG00000063660.8	GPC1	2817	1574.83	0.780317	0.254912	3.06112	0.00220513	0.0361672
ENSG00000181163.13	NPM1	4869	4222.16	-0.59934	0.195808	-3.06085	0.00220708	0.0361672
ENSG00000049540.16	ELN	2006	2904.53	1.44701	0.472945	3.05957	0.00221656	0.0362261
ENSG00000133424.20	LARGE1	9215	342.194	-0.896131	0.292846	-3.06008	0.00221279	0.0362261
ENSG00000182446.13	NPLOC4	55666	1978.03	0.425378	0.13902	3.05983	0.00221466	0.0362261
ENSG00000136205.16	TNS3	64759	2120.72	0.878465	0.287198	3.05874	0.00222269	0.0362301
ENSG00000142279.12	WTIP	126374	700.277	0.699855	0.228798	3.05883	0.00222204	0.0362301
ENSG00000163590.13	PPM1L	151742	414.926	0.920511	0.300913	3.05906	0.00222036	0.0362301
ENSG00000131242.17	RAB11FIP4	84440	21.117	2.39841	0.784303	3.05802	0.00222806	0.0362855
ENSG00000099625.13	CBARP	255057	11.8061	2.53299	0.828444	3.05753	0.00223169	0.0363126
ENSG00000105270.14	CLIP3	25999	258	0.90246	0.295239	3.05672	0.00223776	0.0363794
ENSG00000092621.12	PHGDH	26227	2706.16	-1.96255	0.642687	-3.05367	0.00226064	0.0366867
ENSG00000122861.15	PLAU	5328	371.884	1.50261	0.492288	3.0523	0.00227092	0.0367889
ENSG00000153064.11	BANK1	55024	176.856	-1.34885	0.441902	-3.05238	0.00227037	0.0367889
ENSG00000140379.7	BCL2A1	597	31.9332	3.79274	1.24315	3.05092	0.00228142	0.0369082
ENSG00000140740.10	UQCRC2	7385	2729.1	-0.652923	0.214035	-3.05054	0.00228428	0.0369082
ENSG00000152642.10	GPD1L	23171	984.2	-0.868381	0.284654	-3.05065	0.00228343	0.0369082
ENSG00000118508.4	RAB32	10981	347.893	0.945195	0.310008	3.04893	0.00229655	0.037074
ENSG00000173578.7	XCR1	2829	5.4025	5.66245	1.8577	3.0481	0.00230292	0.037112
ENSG00000181472.4	ZBTB2	57621	183.739	-0.762696	0.250292	-3.04723	0.00230963	0.0371637
ENSG00000216490.3	IFI30	10437	6.76101	4.41312	1.44827	3.04716	0.00231016	0.0371637
ENSG00000149582.15	TMEM25	84866	128.088	-0.938032	0.308016	-3.0454	0.00232374	0.0373497
ENSG00000105329.9	TGFB1	7040	641.975	0.939031	0.308396	3.04488	0.0023277	0.0373548
ENSG00000181847.11	TIGIT	201633	13.0784	3.62309	1.18991	3.04483	0.0023281	0.0373548
ENSG00000176720.5	BOK	666	4413.69	-1.02516	0.336748	-3.0443	0.00233219	0.0373879
ENSG00000167207.13	NOD2	64127	13.7284	2.48677	0.817275	3.04276	0.00234417	0.0375474
ENSG00000118855.18	MFSD1	64747	789.649	0.766124	0.251884	3.04157	0.00235345	0.0376634
ENSG00000166923.10	GREM1	26585	12.6117	6.06112	1.99294	3.04129	0.00235567	0.0376663
ENSG00000135387.20	CAPRIN1	4076	1945.38	-0.411894	0.13545	-3.04094	0.00235842	0.0376776
ENSG00000018510.14	AGPS	8540	685.739	0.585481	0.192594	3.03998	0.00236594	0.0377
ENSG00000229314.5	ORM1	5004	10.5851	-3.6558	1.20257	-3.03999	0.00236583	0.0377
ENSG00000241015.2	TPM3P9	147804	85.0497	-1.04548	0.343858	-3.04044	0.00236233	0.0377
ENSG00000138395.14	CDK15	65061	35.2787	2.47452	0.81411	3.03954	0.00236939	0.0377141
ENSG00000182963.9	GJC1	10052	314.233	-0.993964	0.327032	-3.03935	0.00237092	0.0377141
ENSG00000134030.13	CTIF	9811	2929.06	0.721277	0.237438	3.03775	0.00238349	0.0378815
ENSG00000088325.15	TPX2	22974	52.2882	1.82113	0.599936	3.03555	0.002401	0.038127
ENSG00000103381.11	CPPED1	55313	468.276	0.758201	0.249888	3.03416	0.00241207	0.0382203
ENSG00000130255.12	RPL36	25873	5160.37	-0.922993	0.304168	-3.03448	0.00240947	0.0382203
ENSG00000132716.18	DCAF8	50717	998.699	0.535974	0.176694	3.03334	0.00241861	0.038275
ENSG00000128383.12	APOBEC3A	200315	6.94647	5.91105	1.94886	3.03308	0.00242072	0.0382756
ENSG00000121749.15	TBC1D15	64786	705.65	0.442927	0.146062	3.03246	0.00242566	0.038296
ENSG00000171659.14	GPR34	2857	195.218	1.32828	0.438029	3.0324	0.00242616	0.038296
ENSG00000148396.18	SEC16A	9919	1149.9	0.486476	0.160492	3.03116	0.00243619	0.0384215
ENSG00000005810.17	MYCBP2	23077	1256.8	-0.795586	0.26256	-3.03011	0.00244463	0.0385217
ENSG00000049130.15	KITLG	4254	367.436	-1.07832	0.35593	-3.0296	0.00244881	0.0385527
ENSG00000115590.13	IL1R2	7850	21.5785	2.3623	0.77993	3.02887	0.00245473	0.0385527
ENSG00000171033.12	PKIA	5569	92.6093	-1.37353	0.45346	-3.029	0.00245362	0.0385527
ENSG00000182742.5	HOXB4	3214	167.57	0.877515	0.28972	3.02884	0.00245494	0.0385527
ENSG00000164754.14	RAD21	5885	1471.21	-0.544115	0.179708	-3.02777	0.00246364	0.0386235
ENSG00000253522.6	MIR3142HG	107075116	9.17714	4.32855	1.42961	3.02778	0.00246358	0.0386235
ENSG00000145365.10	TIFA	92610	62.1648	-1.0771	0.35578	-3.02744	0.00246634	0.038633
ENSG00000165959.11	CLMN	79789	939.415	-0.933962	0.30858	-3.02665	0.00247281	0.0387015
ENSG00000074964.16	ARHGEF10L	55160	795	0.662673	0.219009	3.02577	0.00247997	0.0387501
ENSG00000138792.9	ENPEP	2028	438.521	-1.04199	0.344373	-3.02576	0.00248011	0.0387501
ENSG00000108298.11	RPL19	6143	16141	-0.714846	0.236361	-3.02438	0.00249139	0.0388935
ENSG00000105612.8	DNASE2	1777	631.911	0.629893	0.208404	3.02247	0.00250723	0.0390418
ENSG00000163466.15	ARPC2	10109	3658.72	0.39165	0.129573	3.02263	0.00250588	0.0390418
ENSG00000188322.4	SBK1	388228	7.07431	5.28094	1.74719	3.02254	0.00250667	0.0390418
ENSG00000167895.14	TMC8	147138	168.833	1.40226	0.464039	3.02187	0.00251219	0.0390532
ENSG00000135047.14	CTSL	1514	2272.74	1.03789	0.343648	3.02022	0.00252592	0.0392006
ENSG00000167210.17	LOXHD1	125336	55.5184	-1.64975	0.546294	-3.01989	0.00252868	0.0392104
ENSG00000114062.19	UBE3A	7337	690.46	-0.360855	0.119538	-3.01874	0.00253824	0.0393196
ENSG00000198951.11	NAGA	4668	421.173	0.935242	0.310044	3.01648	0.00255725	0.0395538
ENSG00000103460.16	TOX3	27324	6.94189	-5.70244	1.89059	-3.01623	0.00255942	0.0395543
ENSG00000159374.17	M1AP	130951	69.462	1.32677	0.43996	3.01566	0.00256421	0.0395952
ENSG00000171631.14	P2RY6	5031	22.1013	2.48021	0.823422	3.01207	0.0025947	0.0400152
ENSG00000177954.12	RPS27	6232	11543.1	-0.857364	0.284654	-3.01195	0.00259575	0.0400152
ENSG00000090661.11	CERS4	79603	308.464	0.735151	0.244134	3.01126	0.00260166	0.040073
ENSG00000130821.15	SLC6A8	6535	1047.7	-0.937459	0.31135	-3.01095	0.00260432	0.0400805
ENSG00000156966.6	B3GNT7	93010	35.8092	2.34336	0.778346	3.01069	0.00260657	0.0400817
ENSG00000104953.19	TLE6	79816	15.5474	2.97978	0.990058	3.0097	0.00261504	0.0401452
ENSG00000144908.13	ALDH1L1	10840	1847.91	-1.27327	0.423036	-3.00984	0.00261386	0.0401452
ENSG00000137976.7	DNASE2B	58511	6.81924	6.1583	2.04775	3.00735	0.00263533	0.0403895
ENSG00000079150.17	FKBP7	51661	183.528	-0.682013	0.226831	-3.0067	0.00264104	0.0404433
ENSG00000151893.14	CACUL1	143384	796.324	0.538418	0.179115	3.006	0.00264709	0.0405024
ENSG00000122406.13	RPL5	6125	11979	-0.648053	0.215608	-3.0057	0.00264971	0.0405089
ENSG00000155906.17	RMND1	55005	336.909	-0.622458	0.20714	-3.00501	0.00265573	0.0405466
ENSG00000203727.3	SAMD5	389432	15.6216	2.84551	0.946951	3.00491	0.00265656	0.0405466
ENSG00000184730.10	APOBR	55911	83.7991	2.05649	0.684523	3.00427	0.00266221	0.0405993
ENSG00000088538.12	DOCK3	1795	24.9391	3.01938	1.00533	3.00338	0.00266999	0.0406595
ENSG00000133216.16	EPHB2	2048	184.653	-1.02042	0.339783	-3.00314	0.00267212	0.0406595
ENSG00000162144.9	CYB561A3	220002	394.193	0.811524	0.270234	3.00304	0.002673	0.0406595
ENSG00000110911.15	SLC11A2	4891	345.647	0.535089	0.178323	3.00067	0.00269385	0.0408457
ENSG00000122779.17	TRIM24	8805	313.056	-0.554711	0.184856	-3.00077	0.00269294	0.0408457
ENSG00000167005.13	NUDT21	11051	768.099	-0.391674	0.130551	-3.00015	0.00269849	0.0408825
ENSG00000028203.17	VEZT	55591	560.286	-0.409021	0.136409	-2.9985	0.00271316	0.041071
ENSG00000088367.21	EPB41L1	2036	2050.87	0.865211	0.288641	2.99754	0.00272172	0.0411669
ENSG00000156886.11	ITGAD	3681	7.0019	5.55447	1.85402	2.99592	0.00273623	0.0413524
ENSG00000124613.8	ZNF391	346157	112.013	-1.06043	0.354057	-2.99507	0.00274378	0.0414229
ENSG00000155465.18	SLC7A7	9056	132.317	1.64424	0.549012	2.9949	0.00274537	0.0414229
ENSG00000103512.14	NOMO1	23420	546.145	0.448645	0.149847	2.99402	0.00275325	0.0415078
ENSG00000186522.14	SEPTIN10	151011	901.778	-0.692984	0.231591	-2.99228	0.00276904	0.0416943
ENSG00000051523.10	CYBA	1535	1508.52	1.08263	0.361943	2.99115	0.0027793	0.0417583
ENSG00000104974.11	LILRA1	11024	16.4072	2.49161	0.833052	2.99094	0.00278117	0.0417583
ENSG00000118946.11	PCDH17	27253	64.1021	-2.38962	0.798935	-2.99101	0.00278055	0.0417583
ENSG00000126778.9	SIX1	6495	647.04	-0.818109	0.273568	-2.99051	0.00278512	0.0417837
ENSG00000144711.15	IQSEC1	9922	1448.87	0.492396	0.164708	2.9895	0.00279432	0.041827
ENSG00000146858.7	ZC3HAV1L	92092	26.2271	-1.56403	0.523183	-2.98945	0.00279481	0.041827
ENSG00000187068.2	C3orf70	285382	101.67	-1.23492	0.413088	-2.98947	0.00279461	0.041827
ENSG00000015532.9	XYLT2	64132	409.346	-0.510633	0.170883	-2.9882	0.00280627	0.0419306
ENSG00000134775.15	FHOD3	80206	75.7218	-1.90715	0.638219	-2.98824	0.00280585	0.0419306
ENSG00000179195.15	ZNF664	144348	2002.08	-0.630652	0.211102	-2.98743	0.00281338	0.0420029
ENSG00000121774.17	KHDRBS1	10657	1489.21	-0.3123	0.104556	-2.98692	0.00281805	0.0420386
ENSG00000010327.10	STAB1	23166	2878.61	1.54124	0.516121	2.98619	0.00282473	0.0420729
ENSG00000143971.8	ETAA1	54465	204.405	-0.598268	0.200346	-2.98618	0.0028249	0.0420729
ENSG00000121281.12	ADCY7	113	99.6904	1.53319	0.513559	2.98542	0.00283193	0.0421434
ENSG00000133460.19	SLC2A11	66035	109.597	0.849464	0.284621	2.98454	0.00284006	0.0422304
ENSG00000116161.17	CACYBP	27101	782.548	-0.608882	0.204171	-2.98222	0.00286167	0.0424834
ENSG00000181513.14	ACBD4	79777	484.253	0.515047	0.172703	2.98227	0.00286119	0.0424834
ENSG00000005882.11	PDK2	5164	600.536	-1.01917	0.34183	-2.98151	0.00286834	0.0425141
ENSG00000132563.15	REEP2	51308	154.974	-2.07073	0.695088	-2.97909	0.00289108	0.0428168
ENSG00000119321.8	FKBP15	23307	627.114	0.411468	0.138149	2.97843	0.00289728	0.0428741
ENSG00000161944.16	ASGR2	433	8.64595	2.7192	0.913478	2.97676	0.00291311	0.0430739
ENSG00000087206.16	UIMC1	51720	386.42	-0.509139	0.171096	-2.97574	0.00292278	0.0431824
ENSG00000101445.9	PPP1R16B	26051	524.656	1.12645	0.378643	2.97497	0.00293016	0.0432222
ENSG00000185669.5	SNAI3	333929	13.8459	3.12711	1.05112	2.97502	0.00292972	0.0432222
ENSG00000110619.17	CARS	833	1078.32	0.612175	0.205835	2.97411	0.00293842	0.043275
ENSG00000177058.11	SLC38A9	153129	107.543	0.764552	0.257056	2.97427	0.00293691	0.043275
ENSG00000067992.13	PDK3	5165	38.9768	1.42096	0.4779	2.97334	0.00294579	0.0433489
ENSG00000198933.9	TBKBP1	9755	479.625	-0.636139	0.213982	-2.97286	0.00295036	0.0433816
ENSG00000065600.12	TMEM206	55248	42.5756	1.45363	0.489021	2.97252	0.00295364	0.0433952
ENSG00000186074.18	CD300LF	146722	12.514	4.84796	1.63161	2.97127	0.00296574	0.0435383
ENSG00000151692.14	RNF144A	9781	420.931	-0.624504	0.210223	-2.97067	0.00297152	0.0435886
ENSG00000196730.12	DAPK1	1612	318.313	0.740303	0.249365	2.96875	0.0029901	0.0438263
ENSG00000116273.5	PHF13	148479	505.968	-0.640117	0.215644	-2.9684	0.00299358	0.0438425
ENSG00000160712.12	IL6R	3570	264.801	1.0869	0.366303	2.96721	0.00300513	0.0439472
ENSG00000170262.12	MRAP	56246	35.8499	-1.84277	0.621052	-2.96718	0.00300549	0.0439472
ENSG00000196376.10	SLC35F1	222553	27.2832	-2.24011	0.755414	-2.96541	0.00302279	0.0441652
ENSG00000165806.19	CASP7	840	431.737	-0.47985	0.161905	-2.96378	0.00303888	0.0443653
ENSG00000267121.5	LOC339192	339192	71.4166	1.74763	0.589937	2.9624	0.00305254	0.0445294
ENSG00000119508.17	NR4A3	8013	134.863	3.00485	1.01485	2.96088	0.00306761	0.0446787
ENSG00000060491.16	OGFR	11054	870.387	-0.553779	0.187134	-2.95927	0.00308368	0.0448774
ENSG00000006468.13	ETV1	2115	72.6442	-0.972098	0.328666	-2.95771	0.00309938	0.0450703
ENSG00000147573.16	TRIM55	84675	34.4247	-2.34066	0.791559	-2.95703	0.00310622	0.0451342
ENSG00000171467.15	ZNF318	24149	338.752	-0.620562	0.209897	-2.9565	0.00311148	0.0451752
ENSG00000143951.15	WDPCP	51057	156.859	1.00877	0.34126	2.95603	0.00311629	0.0452094
ENSG00000197746.13	PSAP	5660	19695.5	0.757662	0.256406	2.95493	0.00312737	0.0453347
ENSG00000102409.9	BEX4	56271	375.198	-0.663097	0.224487	-2.95383	0.0031386	0.0454617
ENSG00000163430.11	FSTL1	11167	10711.4	0.987634	0.334521	2.95238	0.00315331	0.0456032
ENSG00000130830.14	MPP1	4354	485.982	0.685455	0.232194	2.95208	0.00315639	0.0456121
ENSG00000263528.7	IKBKE	9641	60.0581	1.13753	0.385576	2.95022	0.00317548	0.045852
ENSG00000143158.10	MPC2	25874	880.865	-0.725537	0.245999	-2.94935	0.00318448	0.0459461
ENSG00000198894.7	CIPC	85457	259.603	-0.811859	0.275378	-2.94816	0.00319669	0.0460863
ENSG00000115425.13	PECR	55825	727.504	-0.905729	0.307345	-2.94695	0.00320927	0.0462315
ENSG00000133317.14	LGALS12	85329	3528.13	-1.05351	0.35753	-2.94662	0.00321268	0.0462446
ENSG00000165417.11	GTF2A1	2957	365.677	-0.553763	0.187975	-2.94594	0.00321974	0.0463101
ENSG00000168575.9	SLC20A2	6575	313.743	0.559523	0.190084	2.94356	0.0032446	0.0466314
ENSG00000169951.9	ZNF764	92595	76.5872	-0.83217	0.282942	-2.94113	0.00327021	0.0469518
ENSG00000197859.9	ADAMTSL2	9719	85.9027	1.96419	0.667875	2.94096	0.00327198	0.0469518
ENSG00000236740.6	LOC101927189	101927189	6.3453	4.93406	1.67785	2.94071	0.00327463	0.0469533
ENSG00000156052.10	GNAQ	2776	1260.98	-0.516651	0.175732	-2.93999	0.00328226	0.0470261
ENSG00000234741.7	GAS5	60674	1396.98	-0.68841	0.234215	-2.93922	0.00329038	0.0471059
ENSG00000121236.20	TRIM6	117854	86.7674	1.60682	0.547021	2.9374	0.00330972	0.0473462
ENSG00000153395.9	LPCAT1	79888	455.581	0.663629	0.226027	2.93607	0.00332403	0.0474774
ENSG00000135245.9	HILPDA	29923	689.171	-0.775178	0.264102	-2.93514	0.00333397	0.0475783
ENSG00000163803.12	PLB1	151056	46.7178	1.80288	0.614283	2.93493	0.00333625	0.0475783
ENSG00000229891.1	LINC01315	102723775	29.5864	1.76739	0.602279	2.93451	0.00334077	0.047606
ENSG00000164035.9	EMCN	51705	854.66	-0.823971	0.280817	-2.93419	0.00334421	0.0476183
ENSG00000106004.4	HOXA5	3202	177.517	1.93661	0.660298	2.93293	0.0033578	0.0477383
ENSG00000140941.12	MAP1LC3B	81631	2024.5	-0.417097	0.142223	-2.93269	0.0033604	0.0477383
ENSG00000170089.15	LOC728554	728554	50.4884	1.37209	0.467854	2.93274	0.00335988	0.0477383
ENSG00000077616.10	NAALAD2	10003	174.476	-1.07316	0.367155	-2.92291	0.00346773	0.0492174
ENSG00000133065.10	SLC41A1	254428	481.64	-0.76595	0.262067	-2.92272	0.00346984	0.0492174
ENSG00000040608.13	RTN4R	65078	16.7493	2.15662	0.738774	2.91918	0.00350949	0.0497415
ENSG00000255650.5	FAM222A-AS1	84983	11.5836	-2.44677	0.838481	-2.91809	0.00352179	0.0498776
ENSG00000198520.11	ARMH1	339541	42.9451	1.9709	0.675671	2.91695	0.00353467	0.0500217
ENSG00000109445.10	ZNF330	27309	643.874	0.626121	0.21467	2.91667	0.00353793	0.0500295
ENSG00000109107.13	ALDOC	230	1272.9	-2.04487	0.701598	-2.91459	0.00356152	0.0503246
ENSG00000078549.14	ADCYAP1R1	117	437.655	-1.01206	0.347269	-2.91435	0.00356435	0.0503259
ENSG00000116151.13	MORN1	79906	76.4329	0.8029	0.275524	2.91408	0.00356738	0.0503303
ENSG00000118513.18	MYB	4602	5.37591	5.54826	1.90431	2.91353	0.00357367	0.0503806
ENSG00000153208.16	MERTK	10461	152.847	1.43335	0.492076	2.91286	0.00358137	0.0504463
ENSG00000166428.13	PLD4	122618	13.3772	2.87584	0.987396	2.91255	0.00358487	0.0504463
ENSG00000204084.12	INPP5B	3633	278.799	-0.653306	0.224318	-2.91241	0.00358653	0.0504463
ENSG00000163520.13	FBLN2	2199	10380.5	0.93026	0.319796	2.90891	0.00362686	0.0509361
ENSG00000164309.14	CMYA5	202333	94.2493	-1.3722	0.471896	-2.90785	0.00363927	0.0510327
ENSG00000184923.12	NUTM2A	728118	12.3421	2.11957	0.728873	2.90801	0.00363735	0.0510327
ENSG00000117682.16	DHDDS	79947	1904.95	0.666146	0.229132	2.90726	0.0036461	0.0510896
ENSG00000132688.10	NES	10763	2440.95	-1.01012	0.347725	-2.90495	0.00367313	0.0513759
ENSG00000133943.20	DGLUCY	80017	742.88	0.435648	0.149965	2.90499	0.00367259	0.0513759
ENSG00000173692.12	PSMD1	5707	1445.2	0.525718	0.180983	2.9048	0.00367488	0.0513759
ENSG00000138593.8	SECISBP2L	9728	799.297	-0.641701	0.220971	-2.904	0.00368424	0.051429
ENSG00000008086.11	CDKL5	6792	100.671	-0.777518	0.267799	-2.90337	0.00369173	0.0514558
ENSG00000115353.10	TACR1	6869	130.985	1.94938	0.671374	2.90356	0.00368941	0.0514558
ENSG00000103196.11	CRISPLD2	83716	552.5	0.994315	0.342719	2.90125	0.00371675	0.0517655
ENSG00000214870.8	LOC441204	441204	48.8587	-1.16127	0.400391	-2.90033	0.00372767	0.0518393
ENSG00000260630.6	SNAI3-AS1	197187	43.8301	-1.15524	0.398388	-2.89979	0.00373408	0.0518894
ENSG00000150630.3	VEGFC	7424	257.579	1.33048	0.458918	2.89916	0.00374162	0.0519551
ENSG00000186439.12	TRDN	10345	42.1266	3.4343	1.18479	2.89865	0.00374776	0.0519903
ENSG00000245975.2	LOC101928725	101928725	4.94209	-4.96238	1.71206	-2.89848	0.00374978	0.0519903
ENSG00000198682.12	PAPSS2	9060	641.575	0.733356	0.253091	2.8976	0.00376029	0.0520967
ENSG00000151726.13	ACSL1	2180	16248.6	-1.02151	0.352577	-2.89726	0.00376434	0.0521138
ENSG00000171608.15	PIK3CD	5293	166.551	0.967645	0.334065	2.89658	0.00377258	0.0521496
ENSG00000152207.7	CYSLTR2	57105	30.3548	2.07409	0.71618	2.89605	0.0037789	0.052159
ENSG00000159322.17	ADPGK	83440	633.136	0.618361	0.213506	2.89622	0.00377684	0.052159
ENSG00000133111.3	RFXAP	5994	101.643	-0.725208	0.250472	-2.89536	0.00378721	0.0522347
ENSG00000186523.14	FAM86B1	85002	18.6454	1.88491	0.651081	2.89505	0.00379096	0.0522473
ENSG00000152689.17	RASGRP3	25780	232.901	-0.955994	0.330329	-2.89407	0.00380288	0.0523725
ENSG00000181234.9	TMEM132C	92293	1851.57	-0.982357	0.339487	-2.89365	0.0038079	0.0524026
ENSG00000140519.13	RHCG	51458	8.16287	5.30365	1.83315	2.89319	0.00381356	0.0524376
ENSG00000144837.8	PLA1A	51365	63.8934	2.92343	1.01053	2.89297	0.00381612	0.0524376
ENSG00000082438.15	COBLL1	22837	1678.85	0.686501	0.237497	2.89057	0.00384549	0.0527962
ENSG00000234636.2	MED14OS	100873985	10.0288	2.61345	0.904195	2.89037	0.00384794	0.0527962
ENSG00000130150.11	MOSPD2	158747	221.716	0.60674	0.209954	2.88987	0.00385398	0.0528399
ENSG00000116544.11	DLGAP3	58512	10.5694	2.98073	1.03163	2.88934	0.00386051	0.0528901
ENSG00000148730.6	EIF4EBP2	1979	5080.04	-0.658482	0.228109	-2.8867	0.00389308	0.0532968
ENSG00000164125.15	GASK1B	51313	1201.37	0.907088	0.314319	2.88588	0.00390323	0.0533961
ENSG00000108984.14	MAP2K6	5608	213.132	-0.902392	0.312823	-2.88467	0.00391824	0.0535618
ENSG00000103522.15	IL21R	50615	4.90089	5.09341	1.76617	2.88387	0.00392825	0.0536589
ENSG00000162892.15	IL24	11009	14.3323	3.27107	1.13463	2.88294	0.00393988	0.0537456
ENSG00000163235.15	TGFA	7039	13.0399	3.50572	1.21614	2.88266	0.00394332	0.0537456
ENSG00000237984.3	PTENP1	11191	21.7314	-1.65519	0.574188	-2.88266	0.00394328	0.0537456
ENSG00000072134.15	EPN2	22905	317.783	-0.596537	0.20697	-2.88224	0.00394857	0.0537774
ENSG00000005844.17	ITGAL	3683	125.181	1.89546	0.65877	2.87727	0.00401129	0.054431
ENSG00000166484.19	MAPK7	5598	287.073	-0.500923	0.174074	-2.87765	0.00400647	0.054431
ENSG00000170525.20	PFKFB3	5209	12494.3	-1.08016	0.375403	-2.87734	0.00401049	0.054431
ENSG00000163606.10	CD200R1	131450	35.0369	2.27312	0.790229	2.87653	0.00402068	0.0544784
ENSG00000197782.14	ZNF780A	284323	92.8995	-0.922859	0.320799	-2.87675	0.00401793	0.0544784
ENSG00000146409.11	SLC18B1	116843	214.129	0.849895	0.295587	2.87528	0.00403673	0.0546556
ENSG00000134531.9	EMP1	2012	12577.7	0.564898	0.196492	2.87492	0.00404126	0.0546769
ENSG00000106078.18	COBL	23242	51.1674	-2.0019	0.696485	-2.87429	0.00404942	0.0547121
ENSG00000136888.6	ATP6V1G1	9550	739.847	-0.472287	0.164316	-2.87426	0.00404979	0.0547121
ENSG00000144381.16	HSPD1	3329	2409.17	-0.781	0.271775	-2.8737	0.00405699	0.0547694
ENSG00000150768.15	DLAT	1737	568.541	-0.879383	0.306089	-2.87297	0.00406635	0.0548557
ENSG00000021826.15	CPS1	1373	107.073	-1.33166	0.463708	-2.87176	0.00408192	0.0549052
ENSG00000187699.10	C2orf88	84281	83.2338	1.0825	0.376875	2.87229	0.00407504	0.0549052
ENSG00000196109.7	ZNF676	163223	16.2482	2.39835	0.835099	2.87194	0.0040796	0.0549052
ENSG00000129450.8	SIGLEC9	27180	25.4903	3.02589	1.05431	2.87003	0.00410438	0.0551671
ENSG00000153071.14	DAB2	1601	1878.98	0.752726	0.262328	2.8694	0.00411245	0.0552355
ENSG00000095794.19	CREM	1390	319.586	0.907392	0.316498	2.86698	0.00414416	0.0556208
ENSG00000122679.8	RAMP3	10268	996.041	2.0723	0.723432	2.86453	0.00417623	0.05597
ENSG00000275342.4	PRAG1	157285	388.727	-0.907792	0.316971	-2.86396	0.00418382	0.056031
ENSG00000163629.12	PTPN13	5783	548.392	-0.832418	0.290787	-2.86263	0.00420135	0.056225
ENSG00000188389.10	PDCD1	5133	6.57738	3.41201	1.19254	2.86114	0.00422127	0.0564507
ENSG00000162692.11	VCAM1	7412	470.834	1.46688	0.51295	2.85969	0.00424058	0.0566679
ENSG00000168995.13	SIGLEC7	27036	8.36043	4.20642	1.47201	2.8576	0.00426855	0.0570004
ENSG00000067560.10	RHOA	387	10490.3	0.464832	0.162693	2.85712	0.00427507	0.0570462
ENSG00000168918.13	INPP5D	3635	300.894	0.97954	0.343009	2.85573	0.00429386	0.0572143
ENSG00000173110.7	HSPA6	3310	41.3746	2.18494	0.765065	2.85589	0.00429165	0.0572143
ENSG00000078246.16	TULP3	7289	450.852	-0.633708	0.22194	-2.85532	0.00429939	0.0572467
ENSG00000070756.15	PABPC1	26986	8535.82	-0.524511	0.183993	-2.85071	0.00436219	0.0580411
ENSG00000102970.10	CCL17	6361	8.87136	5.1636	1.81269	2.84858	0.00439142	0.0583805
ENSG00000152061.23	RABGAP1L	9910	403.305	0.526131	0.184711	2.8484	0.00439403	0.0583805
ENSG00000110934.10	BIN2	51411	91.2726	1.67442	0.588062	2.84735	0.00440851	0.0585308
ENSG00000096080.11	MRPS18A	55168	159.882	-0.829649	0.291468	-2.84645	0.00442092	0.0586534
ENSG00000041357.15	PSMA4	5685	1261.54	0.539778	0.189757	2.84458	0.00444706	0.0589578
ENSG00000174145.7	NWD2	57495	38.57	-3.95324	1.39036	-2.84332	0.00446464	0.0591485
ENSG00000183655.12	KLHL25	64410	246.265	-0.889693	0.312963	-2.84281	0.00447178	0.0592006
ENSG00000101474.11	APMAP	57136	3693.84	-0.709361	0.249623	-2.84173	0.004487	0.0592747
ENSG00000129595.12	EPB41L4A	64097	108.132	-1.11216	0.391345	-2.84189	0.00448473	0.0592747
ENSG00000175294.5	CATSPER1	117144	5.20141	5.50249	1.93616	2.84196	0.00448377	0.0592747
ENSG00000149809.14	TM7SF2	7108	1851.26	-0.917861	0.323034	-2.84138	0.00449189	0.0592967
ENSG00000165917.9	RAPSN	5913	10.9073	2.63915	0.929157	2.84038	0.00450604	0.0594412
ENSG00000103222.18	ABCC1	4363	448.944	0.564351	0.198737	2.83968	0.00451588	0.0595283
ENSG00000136048.13	DRAM1	55332	219.038	0.701538	0.247122	2.83883	0.00452794	0.0596023
ENSG00000137393.9	RNF144B	255488	291.301	0.733655	0.258517	2.83794	0.00454058	0.0597261
ENSG00000070882.12	OSBPL3	26031	83.4857	1.40095	0.49377	2.83726	0.00455023	0.0597808
ENSG00000122359.17	ANXA11	311	5750.55	0.483907	0.170572	2.83697	0.00455445	0.0597808
ENSG00000213523.10	SRA1	10011	552.634	0.564511	0.198984	2.83697	0.00455435	0.0597808
ENSG00000123610.4	TNFAIP6	7130	80.5012	2.26433	0.798532	2.83562	0.00457374	0.0599488
ENSG00000126247.10	CAPNS1	826	8343.98	0.469115	0.165434	2.83567	0.00457303	0.0599488
ENSG00000010671.15	BTK	695	97.7649	1.78594	0.630037	2.83467	0.00458733	0.0600842
ENSG00000151929.9	BAG3	9531	1052.76	0.712711	0.251619	2.8325	0.00461855	0.0604503
ENSG00000113749.7	HRH2	3274	63.1574	1.46078	0.515847	2.83181	0.00462856	0.0605385
ENSG00000143321.18	HDGF	3068	2299.19	0.483326	0.170793	2.82989	0.0046564	0.0608594
ENSG00000082898.16	XPO1	7514	1230.22	-0.462148	0.163344	-2.82929	0.00466507	0.0609297
ENSG00000186827.10	TNFRSF4	7293	222.078	-1.06794	0.377521	-2.82882	0.00467203	0.0609774
ENSG00000155463.12	OXA1L	5018	1794.38	-0.471865	0.166839	-2.82827	0.00468002	0.0610385
ENSG00000178078.11	STAP2	55620	51.0357	-1.14986	0.406657	-2.8276	0.0046898	0.061123
ENSG00000106624.10	AEBP1	165	4397.32	0.709613	0.251026	2.82685	0.00470084	0.0611804
ENSG00000107833.10	NPM3	10360	124.634	0.902084	0.319111	2.82687	0.00470054	0.0611804
ENSG00000100311.16	PDGFB	5155	1091	-0.899092	0.318171	-2.82582	0.00471603	0.0612918
ENSG00000075234.16	TTC38	55020	731.998	-0.663658	0.23507	-2.82323	0.00475422	0.0617446
ENSG00000142583.17	SLC2A5	6518	149.482	-1.53766	0.544785	-2.82251	0.00476491	0.06184
ENSG00000113721.13	PDGFRB	5159	5140.28	-0.626144	0.221973	-2.82081	0.00479021	0.0621144
ENSG00000115325.13	DOK1	1796	995.044	0.805618	0.285638	2.82042	0.00479614	0.0621144
ENSG00000132823.10	OSER1	51526	556.108	0.49399	0.175147	2.82043	0.00479587	0.0621144
ENSG00000070761.7	CFAP20	29105	365.71	-0.634552	0.225014	-2.82005	0.00480164	0.062126
ENSG00000148948.7	LRRC4C	57689	27.7385	2.65352	0.940995	2.81991	0.00480377	0.062126
ENSG00000249348.1	UGDH-AS1	100885776	18.1996	-1.72746	0.612951	-2.81826	0.00482841	0.062401
ENSG00000157613.10	CREB3L1	90993	231.699	-1.23765	0.439294	-2.81737	0.0048419	0.0625316
ENSG00000166148.3	AVPR1A	552	481.728	-1.08347	0.384722	-2.81625	0.00485881	0.0627061
ENSG00000143493.12	INTS7	25896	150.615	0.769486	0.273384	2.81467	0.00488279	0.0628821
ENSG00000187210.13	GCNT1	2650	60.3324	1.82772	0.64926	2.81508	0.00487649	0.0628821
ENSG00000125170.10	DOK4	55715	237.298	-0.777383	0.276285	-2.8137	0.00489751	0.0629417
ENSG00000254087.7	LYN	4067	286.769	0.78429	0.278721	2.81389	0.00489462	0.0629417
ENSG00000135903.19	PAX3	5077	26.0369	-5.67337	2.01707	-2.81267	0.00491315	0.0630987
ENSG00000122223.12	CD244	51744	11.5305	2.69548	0.958601	2.81189	0.00492511	0.06317
ENSG00000165175.15	MID1IP1	58526	885.62	-0.773822	0.275199	-2.81186	0.00492554	0.06317
ENSG00000101266.18	CSNK2A1	1457	935.157	-0.347501	0.123605	-2.81138	0.00493297	0.0632214
ENSG00000118579.12	MED28	80306	472.584	-0.379679	0.135072	-2.81093	0.00493982	0.0632653
ENSG00000160803.7	UBQLN4	56893	433.961	-0.438279	0.155984	-2.80976	0.00495777	0.0634512
ENSG00000112234.8	FBXL4	26235	245.816	-0.549324	0.195702	-2.80694	0.00500139	0.0637992
ENSG00000198382.8	UVRAG	7405	1018.28	-0.507452	0.180788	-2.80689	0.00500223	0.0637992
ENSG00000254681.6	PKD1P5-LOC105376752	110006322	29.5405	-1.44086	0.513321	-2.80694	0.00500141	0.0637992
ENSG00000235453.10	SMIM27	100129250	27.0768	1.39159	0.495859	2.80642	0.00500953	0.0638063
ENSG00000226950.6	DANCR	57291	218.935	-0.726509	0.258906	-2.80608	0.00501484	0.0638277
ENSG00000173599.13	PC	5091	3318.81	-0.726008	0.258823	-2.80504	0.00503102	0.0639896
ENSG00000089639.10	GMIP	51291	168.431	1.089	0.388274	2.80471	0.00503616	0.0640109
ENSG00000005486.16	RHBDD2	57414	991.371	0.551016	0.196509	2.80403	0.00504688	0.0640157
ENSG00000117036.11	ETV3	2117	487.545	0.502346	0.179129	2.80438	0.00504138	0.0640157
ENSG00000253404.1	LOC105379194	105379194	5.18358	-3.85551	1.37499	-2.80402	0.00504693	0.0640157
ENSG00000179922.5	ZNF784	147808	107.518	0.859615	0.306706	2.80273	0.00506722	0.0642288
ENSG00000138670.17	RASGEF1B	153020	158.275	1.09924	0.392327	2.80185	0.00508108	0.0643596
ENSG00000144843.11	ADPRH	141	350.391	0.597386	0.213228	2.80163	0.0050845	0.0643596
ENSG00000175395.15	ZNF25	219749	412.211	-0.511253	0.182503	-2.80134	0.00508906	0.0643732
ENSG00000133048.12	CHI3L1	1116	350.753	3.80892	1.36005	2.80057	0.00510125	0.0644832
ENSG00000006118.14	TMEM132A	54972	93.5967	0.969848	0.346789	2.79665	0.00516356	0.0651485
ENSG00000151651.15	ADAM8	101	62.08	1.48471	0.530899	2.79659	0.00516447	0.0651485
ENSG00000104783.12	KCNN4	3783	54.2102	2.05262	0.734323	2.79525	0.00518588	0.065374
ENSG00000116990.10	MYCL	4610	6.57868	5.39872	1.93176	2.79472	0.00519442	0.065437
ENSG00000269985.1	LOC101927972	101927972	7.02374	-3.60087	1.28898	-2.79358	0.00521283	0.0656241
ENSG00000023445.13	BIRC3	330	115.138	1.27651	0.457126	2.79247	0.00523074	0.0658046
ENSG00000177426.20	TGIF1	7050	323.184	0.69099	0.247538	2.79145	0.0052473	0.0659681
ENSG00000161911.11	TREML1	340205	11.2329	5.33956	1.91369	2.79019	0.00526767	0.0661792
ENSG00000107831.12	FGF8	2253	14.1432	2.83564	1.0173	2.78742	0.00531289	0.0666693
ENSG00000170909.13	OSCAR	126014	39.03	1.80958	0.649368	2.78668	0.00532514	0.0667196
ENSG00000073670.13	ADAM11	4185	25.0022	1.69431	0.608074	2.78635	0.00533053	0.0667213
ENSG00000188738.14	FSIP2	401024	12.9298	2.97956	1.06939	2.78623	0.0053325	0.0667213
ENSG00000223764.2	LINC02593	100130417	15.1139	2.71554	0.974787	2.78578	0.00533995	0.0667693
ENSG00000103154.9	NECAB2	54550	10.5165	3.67517	1.32027	2.78364	0.0053752	0.0670837
ENSG00000110448.10	CD5	921	21.0724	2.16823	0.778932	2.7836	0.00537599	0.0670837
ENSG00000224307.1	LOC101929331	101929331	10.346	2.29999	0.826237	2.78369	0.00537441	0.0670837
ENSG00000002586.19	CD99	4267	6233.81	0.42549	0.152945	2.78198	0.0054029	0.0673739
ENSG00000142512.14	SIGLEC10	89790	9.6936	4.3117	1.55038	2.78106	0.00541814	0.0675183
ENSG00000064989.12	CALCRL	10203	689.821	-1.13622	0.408764	-2.77964	0.00544187	0.0677518
ENSG00000174738.12	NR1D2	9975	1061.15	-0.551614	0.198458	-2.7795	0.00544421	0.0677518
ENSG00000164305.18	CASP3	836	261.502	0.544562	0.195947	2.77913	0.00545043	0.0677835
ENSG00000198755.10	RPL10A	4736	8003.1	-0.697813	0.251118	-2.77882	0.00545569	0.0678015
ENSG00000070182.20	SPTB	6710	27.1051	-2.77293	0.998548	-2.77697	0.00548689	0.0680975
ENSG00000255455.2	LOC103611081	103611081	193.049	0.803312	0.289561	2.77424	0.00553313	0.0685811
ENSG00000205542.10	TMSB4X	7114	23988.3	0.677339	0.24423	2.77337	0.00554796	0.0687187
ENSG00000152256.13	PDK1	5163	247.958	-0.731415	0.263853	-2.77205	0.00557043	0.0689509
ENSG00000149499.11	EML3	256364	2087.88	0.441138	0.159172	2.77145	0.0055807	0.0690317
ENSG00000172831.11	CES2	8824	629.51	0.800829	0.289015	2.77089	0.0055903	0.0691042
ENSG00000170017.12	ALCAM	214	203.657	1.59824	0.57688	2.77049	0.00559715	0.0691426
ENSG00000099954.18	CECR2	27443	26.1205	-2.85601	1.03111	-2.76985	0.00560824	0.0692081
ENSG00000136870.10	ZNF189	7743	340.088	-0.562082	0.202936	-2.76975	0.00560995	0.0692081
ENSG00000188958.9	UTS2B	257313	13.9991	-2.23046	0.805409	-2.76935	0.00561679	0.0692463
ENSG00000204634.12	TBC1D8	11138	277.769	1.00031	0.361295	2.76869	0.00562819	0.0693405
ENSG00000254872.3	LINC02688	101927503	5.98078	4.75121	1.71724	2.76677	0.0056615	0.0697044
ENSG00000134245.17	WNT2B	7482	85.4341	1.19395	0.431572	2.7665	0.00566608	0.0697143
ENSG00000095370.19	SH2D3C	10044	776.76	-0.985457	0.356325	-2.76561	0.0056816	0.0698048
ENSG00000115652.14	UXS1	80146	325.755	0.560494	0.202653	2.76578	0.00567873	0.0698048
ENSG00000145022.4	TCTA	6988	896.95	0.62206	0.224941	2.76543	0.00568477	0.0698048
ENSG00000179761.11	PIPOX	51268	11.3322	2.26515	0.819204	2.76506	0.00569125	0.0698379
ENSG00000099282.9	TSPAN15	23555	2527.6	0.752244	0.272162	2.76396	0.00571051	0.0700277
ENSG00000215790.7	SLC35E2A	9906	276.405	-0.754466	0.273015	-2.76347	0.00571909	0.0700864
ENSG00000146833.15	TRIM4	89122	488.838	-0.548043	0.198345	-2.76307	0.00572598	0.0701243
ENSG00000119927.13	GPAM	57678	14610.8	-0.894778	0.324018	-2.7615	0.00575359	0.0704158
ENSG00000177628.15	GBA	2629	374.843	0.779802	0.282456	2.76079	0.00576614	0.0705226
ENSG00000099250.17	NRP1	8829	3333.23	-0.442846	0.160501	-2.75915	0.00579517	0.0707838
ENSG00000180376.16	CCDC66	285331	212.586	-0.614546	0.222716	-2.75932	0.00579209	0.0707838
ENSG00000138685.15	FGF2	2247	976.029	-0.662225	0.240031	-2.75891	0.0057994	0.0707887
ENSG00000132182.11	NUP210	23225	52.1471	2.26595	0.821531	2.7582	0.00581209	0.07085
ENSG00000241684.6	ADAMTS9-AS2	100507098	53.6431	-1.41953	0.514703	-2.75797	0.00581622	0.0708536
ENSG00000113555.5	PCDH12	51294	707.748	-0.762217	0.276474	-2.75692	0.00583485	0.0710038
ENSG00000145362.17	ANK2	287	1419.87	-0.965982	0.350408	-2.75673	0.00583819	0.0710038
ENSG00000163873.9	GRIK3	2899	14.8787	-3.24361	1.17666	-2.75663	0.00584009	0.0710038
ENSG00000023191.16	RNH1	6050	3089.1	0.526377	0.190966	2.75639	0.00584433	0.0710086
ENSG00000168476.11	REEP4	80346	206.479	0.730496	0.26524	2.75409	0.00588555	0.071451
ENSG00000254838.5	GVINP1	387751	40.0132	-1.30872	0.475221	-2.75393	0.00588848	0.071451
ENSG00000140287.10	HDC	3067	87.5674	2.30122	0.836238	2.75187	0.00592553	0.0718533
ENSG00000158773.14	USF1	7391	923.586	0.526105	0.191294	2.75025	0.00595504	0.0721165
ENSG00000214140.10	PRCD	768206	101.862	-1.01121	0.367669	-2.75033	0.00595344	0.0721165
ENSG00000155545.19	MIER3	166968	205.863	-0.562435	0.204689	-2.74776	0.00600047	0.0726191
ENSG00000144031.11	ANKRD53	79998	116.638	-1.00892	0.367393	-2.74615	0.00602997	0.0728378
ENSG00000241878.11	PISD	23761	1409.68	0.82073	0.298868	2.74613	0.00603037	0.0728378
ENSG00000009790.14	TRAF3IP3	80342	24.8426	2.26654	0.825851	2.7445	0.00606038	0.0729141
ENSG00000073969.18	NSF	4905	241.208	0.510859	0.186136	2.74455	0.00605931	0.0729141
ENSG00000110090.12	CPT1A	1374	622.652	0.743524	0.27091	2.74454	0.00605961	0.0729141
ENSG00000112319.18	EYA4	2070	115.445	3.3979	1.23804	2.74459	0.00605871	0.0729141
ENSG00000139508.14	SLC46A3	283537	318.7	0.758101	0.276126	2.74549	0.00604211	0.0729141
ENSG00000248008.2	NRAV	100506668	86.7857	-1.20629	0.439498	-2.74469	0.00605677	0.0729141
ENSG00000120438.11	TCP1	6950	1843.31	-0.404724	0.147528	-2.74336	0.00608135	0.0731187
ENSG00000058056.8	USP13	8975	415.094	-0.627556	0.228837	-2.74238	0.0060996	0.0732905
ENSG00000163687.13	DNASE1L3	1776	258.899	1.72682	0.629742	2.74211	0.00610458	0.0733026
ENSG00000244242.1	IFITM10	402778	12.1234	2.68503	0.979331	2.7417	0.00611223	0.0733468
ENSG00000150681.9	RGS18	64407	10.7097	2.87024	1.04716	2.74098	0.00612562	0.0734597
ENSG00000124155.17	PIGT	51604	1465.84	0.502937	0.183629	2.73888	0.00616494	0.0738833
ENSG00000164040.16	PGRMC2	10424	2441.24	0.607235	0.221747	2.73842	0.00617355	0.0739384
ENSG00000101109.11	STK4	6789	369.082	0.476333	0.174013	2.73735	0.00619364	0.074083
ENSG00000263006.6	ROCK1P1	727758	15.6384	-2.09912	0.766801	-2.73751	0.00619068	0.074083
ENSG00000173402.11	DAG1	1605	1076.62	0.46055	0.168274	2.73692	0.00620183	0.074085
ENSG00000175711.8	B3GNTL1	146712	75.9627	1.04377	0.381356	2.73701	0.00620002	0.074085
ENSG00000092009.10	CMA1	1215	107.287	2.33946	0.854985	2.73626	0.00621424	0.0741669
ENSG00000125637.15	PSD4	23550	93.6772	1.4344	0.524287	2.73591	0.00622073	0.0741669
ENSG00000167676.4	PLIN4	729359	119893	0.868872	0.317574	2.73597	0.00621962	0.0741669
ENSG00000102181.20	CD99L2	83692	2299.08	0.599051	0.219051	2.73476	0.00624254	0.0743275
ENSG00000142303.13	ADAMTS10	81794	680.642	1.1535	0.421802	2.73469	0.00624393	0.0743275
ENSG00000179562.2	GCC1	79571	277.759	0.496635	0.181614	2.73456	0.00624628	0.0743275
ENSG00000111450.13	STX2	2054	414.312	0.591733	0.216536	2.73272	0.00628141	0.0746494
ENSG00000118181.10	RPS25	6230	8427.52	-0.65135	0.238398	-2.7322	0.00629135	0.0746587
ENSG00000125505.16	MBOAT7	79143	405.338	0.589084	0.215587	2.73246	0.00628626	0.0746587
ENSG00000170011.13	MYRIP	25924	91.7394	1.39525	0.510765	2.73169	0.0063011	0.074691
ENSG00000178175.11	ZNF366	167465	57.1527	-1.64591	0.602646	-2.73113	0.00631168	0.0747686
ENSG00000117595.11	IRF6	3664	31.2645	2.07886	0.761694	2.72927	0.00634756	0.0751453
ENSG00000169435.13	RASSF6	166824	5.31617	-5.0187	1.83929	-2.7286	0.00636034	0.0752002
ENSG00000196924.15	FLNA	2316	14491.3	0.840401	0.307983	2.72873	0.00635788	0.0752002
ENSG00000015520.14	NPC1L1	29881	36.2302	-1.84776	0.677498	-2.72733	0.00638486	0.0754418
ENSG00000116260.16	QSOX1	5768	1408.43	0.462433	0.169592	2.72673	0.0063965	0.0754833
ENSG00000141580.15	WDR45B	56270	1158.86	0.340579	0.124904	2.72673	0.00639654	0.0754833
ENSG00000255100.1	LOC101928837	101928837	24.58	1.56558	0.574387	2.72566	0.00641729	0.0756798
ENSG00000180817.11	PPA1	5464	2602.72	0.874775	0.321082	2.72446	0.00644071	0.0759074
ENSG00000104419.14	NDRG1	10397	5023.81	0.570292	0.209342	2.72422	0.00644544	0.0759148
ENSG00000123685.8	BATF3	55509	54.8117	1.36499	0.501135	2.7238	0.00645354	0.0759617
ENSG00000099917.17	MED15	51586	1543.06	0.524322	0.192555	2.72297	0.00646979	0.0759967
ENSG00000107551.20	RASSF4	83937	1633.25	0.833499	0.306141	2.7226	0.00647709	0.0759967
ENSG00000117118.9	SDHB	6390	1070.06	-0.632481	0.232306	-2.72262	0.00647657	0.0759967
ENSG00000151500.14	THYN1	29087	724.739	-0.652151	0.239487	-2.72312	0.00646688	0.0759967
ENSG00000166926.8	MS4A6E	245802	8.8818	6.6458	2.44144	2.72208	0.00648722	0.0760244
ENSG00000223482.7	NUTM2A-AS1	728190	193.13	-0.573612	0.210817	-2.7209	0.00651042	0.0762425
ENSG00000054118.14	THRAP3	9967	1652.57	-0.471296	0.173269	-2.72003	0.00652767	0.0762511
ENSG00000111404.6	RERGL	79785	229.506	3.66349	1.34684	2.72006	0.006527	0.0762511
ENSG00000125735.10	TNFSF14	8740	26.3845	2.55967	0.940912	2.72041	0.0065201	0.0762511
ENSG00000167914.11	GSDMA	284110	9.19797	-5.14518	1.89158	-2.72005	0.00652728	0.0762511
ENSG00000066583.11	ISOC1	51015	535.949	-0.697523	0.256466	-2.71975	0.00653319	0.0762674
ENSG00000113811.10	SELENOK	58515	590.381	0.558422	0.205344	2.71945	0.00653899	0.0762869
ENSG00000137869.14	CYP19A1	1588	20.6264	2.40383	0.884221	2.71858	0.00655621	0.0764395
ENSG00000108055.9	SMC3	9126	538.181	-0.537717	0.19782	-2.71821	0.0065637	0.0764785
ENSG00000071553.16	ATP6AP1	537	1363.08	0.577357	0.212491	2.71709	0.00658581	0.0766877
ENSG00000226800.5	CACTIN-AS1	404665	5.14278	-3.93606	1.44908	-2.71625	0.00660257	0.0768344
ENSG00000144713.12	RPL32	6161	13741.4	-0.712259	0.262299	-2.71544	0.00661874	0.0769741
ENSG00000145864.12	GABRB2	2561	14.3041	2.38276	0.878102	2.71353	0.00665704	0.0773708
ENSG00000197766.7	CFD	1675	39058.5	0.755912	0.278687	2.7124	0.00667973	0.0775857
ENSG00000172322.13	CLEC12A	160364	22.996	2.55232	0.941089	2.71209	0.00668605	0.0776103
ENSG00000134779.14	TPGS2	25941	907.053	0.539003	0.198866	2.71038	0.00672066	0.077914
ENSG00000186468.12	RPS23	6228	1993.91	-0.535759	0.197774	-2.70895	0.00674974	0.0782022
ENSG00000049246.14	PER3	8863	820.276	-0.573202	0.211666	-2.70805	0.00676796	0.0783641
ENSG00000166200.14	COPS2	9318	955.747	-0.673035	0.24862	-2.70708	0.0067878	0.0784953
ENSG00000250510.7	GPR162	27239	47.9237	1.58224	0.5846	2.70654	0.00679884	0.0785738
ENSG00000123329.17	ARHGAP9	64333	101.051	1.98712	0.734403	2.70577	0.00681462	0.078644
ENSG00000126858.17	RHOT1	55288	540.849	-0.535412	0.197904	-2.70541	0.00682194	0.078644
ENSG00000162267.12	ITIH3	3699	44.3186	3.43209	1.26857	2.70549	0.00682046	0.078644
ENSG00000011198.9	ABHD5	51099	891.504	-0.865454	0.319947	-2.70499	0.00683055	0.078694
ENSG00000174348.13	PODN	127435	2461.31	-1.10906	0.410103	-2.70433	0.00684418	0.078802
ENSG00000256235.2	SMIM3	85027	2893.43	-0.808501	0.298999	-2.70403	0.00685051	0.0788257
ENSG00000101871.14	MID1	4281	293.043	0.690355	0.25533	2.70378	0.00685562	0.0788354
ENSG00000114742.13	WDR48	57599	577.479	-0.341098	0.126167	-2.70354	0.00686042	0.0788415
ENSG00000015413.9	DPEP1	1800	5.21277	4.97227	1.84009	2.7022	0.00688833	0.0789167
ENSG00000099284.13	H2AFY2	55506	82.6657	0.904046	0.334528	2.70245	0.00688307	0.0789167
ENSG00000104883.7	PEX11G	92960	129.81	1.05819	0.391597	2.70225	0.0068872	0.0789167
ENSG00000136715.18	SAP130	79595	261.979	-0.444012	0.164274	-2.70288	0.00687423	0.0789167
ENSG00000154978.12	VOPP1	81552	614.065	0.730383	0.270233	2.70279	0.00687597	0.0789167
ENSG00000085719.12	CPNE3	8895	1139.45	-0.434959	0.16099	-2.70178	0.00689703	0.0789185
ENSG00000249487.6	LINC01586	101929743	4.2505	-4.99184	1.84824	-2.70086	0.0069161	0.0790877
ENSG00000123384.13	LRP1	4035	25768.5	0.818308	0.303004	2.70065	0.00692046	0.0790886
ENSG00000196743.8	GM2A	2760	1054.21	0.962479	0.356598	2.69906	0.00695352	0.0793191
ENSG00000136854.20	STXBP1	6812	950.558	-0.595385	0.220641	-2.69843	0.00696671	0.0794205
ENSG00000147642.16	SYBU	55638	397.34	-0.763533	0.282979	-2.6982	0.00697152	0.0794263
ENSG00000165895.18	ARHGAP42	143872	254.445	-0.61489	0.227926	-2.69776	0.00698078	0.0794338
ENSG00000196754.10	S100A2	6273	21.6458	1.99775	0.740497	2.69785	0.00697883	0.0794338
ENSG00000173660.11	UQCRH	7388	1782.25	-1.0022	0.37158	-2.69714	0.00699371	0.0794827
ENSG00000185418.15	TARSL2	123283	286.405	-0.621647	0.230501	-2.69694	0.00699799	0.0794827
ENSG00000171680.21	PLEKHG5	57449	1476.08	1.24728	0.46261	2.69618	0.007014	0.0796156
ENSG00000242498.7	ARPIN	348110	685.113	-0.49824	0.184878	-2.69496	0.00703971	0.0798093
ENSG00000108679.12	LGALS3BP	3959	9331.24	0.650499	0.241488	2.69371	0.00706607	0.079876
ENSG00000129480.12	DTD2	112487	211.561	0.837315	0.310847	2.69366	0.00706722	0.079876
ENSG00000142173.14	COL6A2	1292	30135.8	0.700072	0.259863	2.69401	0.00705986	0.079876
ENSG00000145088.8	EAF2	55840	29.2152	1.2056	0.44756	2.69372	0.00706586	0.079876
ENSG00000184900.15	SUMO3	6612	1303.5	0.44273	0.164323	2.69426	0.0070545	0.079876
ENSG00000225756.1	DBH-AS1	138948	11.3671	2.23552	0.830193	2.69277	0.00708613	0.0800407
ENSG00000206538.8	VGLL3	389136	454.034	1.39686	0.518814	2.6924	0.00709396	0.0800802
ENSG00000104361.9	NIPAL2	79815	312.494	0.645381	0.239742	2.69198	0.00710298	0.0801024
ENSG00000127955.16	GNAI1	2770	1567.95	-0.71285	0.264813	-2.6919	0.0071046	0.0801024
ENSG00000115041.12	KCNIP3	30818	113.81	-0.84156	0.312657	-2.69164	0.00711025	0.0801172
ENSG00000091106.18	NLRC4	58484	30.1783	1.90867	0.709271	2.69103	0.00712314	0.080193
ENSG00000203724.10	C1orf53	388722	24.6012	-1.33203	0.495011	-2.69091	0.00712566	0.080193
ENSG00000077514.8	POLD3	10714	203.049	-0.67405	0.250661	-2.68909	0.00716475	0.0805288
ENSG00000178199.13	ZC3H12D	340152	24.5153	1.88796	0.70218	2.68871	0.00717294	0.0805288
ENSG00000237070.1	LOC105375166	105375166	6.48416	-4.32438	1.60832	-2.68876	0.00717175	0.0805288
ENSG00000125962.14	ARMCX5	64860	105.202	-0.685524	0.255053	-2.68777	0.00719313	0.0807064
ENSG00000142856.16	ITGB3BP	23421	103.783	-0.859565	0.319908	-2.68692	0.00721151	0.0807654
ENSG00000180611.6	MB21D2	151963	74.1316	0.931496	0.346665	2.68702	0.00720929	0.0807654
ENSG00000183346.7	CABCOCO1	219621	19.5183	2.25344	0.838551	2.6873	0.00720314	0.0807654
ENSG00000117139.17	KDM5B	10765	405.574	-0.444956	0.165646	-2.68618	0.00722741	0.0808454
ENSG00000123130.16	ACOT9	23597	577.725	0.404009	0.150395	2.68631	0.00722457	0.0808454
ENSG00000163512.13	AZI2	64343	236.472	-0.770314	0.286798	-2.68591	0.00723318	0.080861
ENSG00000142937.11	RPS8	6202	13021.5	-0.714697	0.266225	-2.68456	0.0072626	0.0811408
ENSG00000132465.10	JCHAIN	3512	33.4662	3.60586	1.34345	2.68403	0.00727407	0.0811707
ENSG00000138756.17	BMP2K	55589	74.6858	0.998834	0.372131	2.68409	0.00727275	0.0811707
ENSG00000130749.9	ZC3H4	23211	434.207	-0.580306	0.21634	-2.68238	0.00731014	0.0815239
ENSG00000130224.14	LRCH2	57631	58.8137	-1.32355	0.494136	-2.67851	0.00739495	0.08242
ENSG00000136295.14	TTYH3	80727	516.597	1.38034	0.515529	2.67752	0.007417	0.0826159
ENSG00000188158.15	NHS	4810	126.549	-0.886149	0.331108	-2.67632	0.00744365	0.0828628
ENSG00000111077.17	TNS2	23371	8889.92	-0.563402	0.210633	-2.67481	0.00747724	0.0831865
ENSG00000007923.15	DNAJC11	55735	253.119	-0.673858	0.251972	-2.67434	0.00748764	0.083202
ENSG00000158470.5	B4GALT5	9334	782.873	0.563867	0.210837	2.67442	0.00748577	0.083202
ENSG00000090104.11	RGS1	5996	207.156	2.55295	0.955388	2.67216	0.00753643	0.0835933
ENSG00000184840.11	TMED9	54732	1471.57	0.624788	0.233905	2.67112	0.00755987	0.0838029
ENSG00000090674.15	MCOLN1	57192	346.989	0.639464	0.239432	2.67076	0.00756805	0.0838432
ENSG00000173473.10	SMARCC1	6599	532.889	-0.391958	0.146781	-2.67035	0.00757712	0.0838432
ENSG00000122025.14	FLT3	2322	7.21529	4.41149	1.65256	2.66949	0.00759671	0.0839593
ENSG00000108528.13	SLC25A11	8402	951.11	-0.654101	0.245066	-2.66908	0.00760595	0.0840111
ENSG00000275302.1	CCL4	6351	70.181	2.03169	0.761529	2.66791	0.00763236	0.0841661
ENSG00000161970.14	RPL26	6154	1350.41	-0.876206	0.328571	-2.66672	0.00765964	0.0843017
ENSG00000183172.8	SMDT1	91689	599.356	-0.656944	0.246314	-2.6671	0.00765098	0.0843017
ENSG00000272047.2	GTF2H5	404672	647.62	0.689511	0.258559	2.66674	0.00765903	0.0843017
ENSG00000265107.2	GJA5	2702	237.099	1.29131	0.484293	2.66639	0.00766717	0.0843343
ENSG00000151366.12	NDUFC2	4718	295.379	-0.677873	0.254347	-2.66515	0.0076954	0.0845522
ENSG00000166796.11	LDHC	3948	8.79055	3.1031	1.16434	2.66512	0.00769613	0.0845522
ENSG00000118898.15	PPL	5493	2973.44	-1.17111	0.439584	-2.66414	0.00771849	0.0847473
ENSG00000235927.4	NEXN-AS1	374987	6.95917	3.17908	1.19416	2.66218	0.00776365	0.0851926
ENSG00000090971.4	NAT14	57106	78.7758	1.19236	0.448046	2.66124	0.00778525	0.0852271
ENSG00000169744.12	LDB2	9079	1146.96	-0.777232	0.292038	-2.66141	0.00778151	0.0852271
ENSG00000276023.4	DUSP14	11072	589.395	0.72104	0.270932	2.66133	0.00778321	0.0852271
ENSG00000017427.16	IGF1	3479	225.936	-1.09036	0.410178	-2.65827	0.00785431	0.0859321
ENSG00000177675.8	CD163L1	283316	155.952	1.64567	0.619157	2.65791	0.00786258	0.085966
ENSG00000243449.6	C4orf48	401115	183.883	1.08607	0.408646	2.65774	0.00786672	0.085966
ENSG00000082805.19	ERC1	23085	612.064	-0.694707	0.261424	-2.65739	0.00787472	0.0860025
ENSG00000125651.13	GTF2F1	2962	967.916	-0.39864	0.15006	-2.65653	0.00789493	0.0861724
ENSG00000134463.14	ECHDC3	79746	1422.22	-1.20495	0.453719	-2.65571	0.00791416	0.0863312
ENSG00000100197.21	CYP2D6	1565	18.8166	-1.49485	0.562975	-2.65526	0.00792464	0.0863436
ENSG00000138131.3	LOXL4	84171	236.699	0.934674	0.351987	2.65542	0.00792098	0.0863436
ENSG00000090776.5	EFNB1	1947	1791.73	-0.493581	0.185988	-2.65384	0.00795824	0.0865618
ENSG00000128594.7	LRRC4	64101	31.4807	1.7626	0.664171	2.65384	0.00795812	0.0865618
ENSG00000179091.4	CYC1	1537	1575.79	-0.685415	0.258275	-2.65382	0.00795873	0.0865618
ENSG00000262061.5	LOC100506388	100506388	29.1501	1.81715	0.685002	2.65277	0.00798347	0.0867797
ENSG00000179583.19	CIITA	4261	320.518	1.28261	0.483655	2.6519	0.00800393	0.0869509
ENSG00000168301.12	KCTD6	200845	121.71	-0.676595	0.25517	-2.65155	0.00801243	0.086992
ENSG00000164181.13	ELOVL7	79993	91.8143	2.11339	0.797144	2.6512	0.00802066	0.0870303
ENSG00000174004.5	NRROS	375387	179.99	1.00388	0.378781	2.6503	0.00804205	0.0871599
ENSG00000180901.10	KCTD2	23510	742.606	-0.399366	0.150678	-2.65045	0.0080384	0.0871599
ENSG00000119655.10	NPC2	10577	1253.89	0.853035	0.321933	2.64973	0.00805565	0.0872493
ENSG00000142544.6	CTU1	90353	112.842	0.785766	0.29659	2.64933	0.00806512	0.0872493
ENSG00000164086.9	DUSP7	1849	354.259	-0.611921	0.230987	-2.64916	0.00806919	0.0872493
ENSG00000179299.16	NSUN7	79730	9.45765	2.41823	0.912808	2.64922	0.00806766	0.0872493
ENSG00000197728.11	RPS26	6231	3640.76	-0.773083	0.291861	-2.6488	0.00807776	0.0872909
ENSG00000125257.14	ABCC4	10257	44.1534	1.36543	0.515788	2.64727	0.00811439	0.0876354
ENSG00000164713.9	BRI3	25798	1623.7	0.481304	0.181871	2.6464	0.00813533	0.0878102
ENSG00000142864.14	SERBP1	26135	3045.3	-0.385654	0.14576	-2.64581	0.00814955	0.0879123
ENSG00000111331.12	OAS3	4940	359.835	-0.641733	0.242631	-2.64489	0.00817184	0.0879986
ENSG00000164291.16	ARSK	153642	62.0448	-0.95253	0.360132	-2.64494	0.00817045	0.0879986
ENSG00000167604.14	NFKBID	84807	135.065	1.39585	0.527711	2.6451	0.00816674	0.0879986
ENSG00000127399.14	LRRC61	65999	64.9909	-1.37448	0.5198	-2.64425	0.00818721	0.0881127
ENSG00000136636.12	KCTD3	51133	871.956	-0.41044	0.155236	-2.64397	0.008194	0.0881344
ENSG00000107968.9	MAP3K8	1326	513.93	0.924572	0.349804	2.64311	0.00821477	0.0883064
ENSG00000138092.10	CENPO	79172	47.9527	0.962359	0.364208	2.64234	0.00823364	0.0884106
ENSG00000162704.15	ARPC5	10092	1434.26	0.58008	0.219558	2.64203	0.00824098	0.0884337
ENSG00000112175.7	BMP5	653	95.3275	-3.28583	1.2439	-2.64155	0.00825271	0.0885082
ENSG00000275183.1	LENG9	94059	58.2207	-1.03346	0.391536	-2.6395	0.00830275	0.0889932
ENSG00000148057.15	IDNK	414328	211.94	0.71393	0.270581	2.63851	0.00832705	0.0892018
ENSG00000065613.13	SLK	9748	940.911	-0.369962	0.140233	-2.63819	0.00833503	0.0892356
ENSG00000002587.9	HS3ST1	9957	21.0814	1.90097	0.720836	2.63717	0.00836016	0.0893939
ENSG00000077063.10	CTTNBP2	83992	117.859	-0.827312	0.313802	-2.63641	0.00837886	0.0893939
ENSG00000136689.18	IL1RN	3557	175.23	3.40822	1.29272	2.63647	0.00837738	0.0893939
ENSG00000165194.15	PCDH19	57526	127.923	1.68682	0.639649	2.63711	0.00836167	0.0893939
ENSG00000176531.10	PHLDB3	653583	39.5066	1.07947	0.409411	2.63664	0.00837309	0.0893939
ENSG00000186160.4	CYP4Z1	199974	18.3698	1.81475	0.688242	2.63679	0.00836942	0.0893939
ENSG00000145901.15	TNIP1	10318	6120.04	0.62018	0.235316	2.63552	0.00840091	0.0895257
ENSG00000147168.12	IL2RG	3561	51.8492	2.07173	0.78605	2.63562	0.00839841	0.0895257
ENSG00000179094.15	PER1	5187	4796.7	-0.746535	0.283357	-2.63461	0.00842338	0.0896617
ENSG00000115290.9	GRB14	2888	113.985	1.41834	0.538495	2.6339	0.00844093	0.0897967
ENSG00000113805.8	CNTN3	5067	45.667	1.84142	0.699223	2.63352	0.00845046	0.089814
ENSG00000242193.11	CRYZL2P	730102	542.464	0.653486	0.248204	2.63285	0.00846707	0.0899194
ENSG00000159450.12	TCHH	7062	7.77086	4.09535	1.55756	2.62934	0.00855499	0.0908009
ENSG00000117472.9	TSPAN1	10103	17.1879	2.90051	1.10338	2.62875	0.00856996	0.0909076
ENSG00000066557.5	LRRC40	55631	176.8	-0.855211	0.325432	-2.62792	0.00859084	0.0909562
ENSG00000116741.7	RGS2	5997	815.079	1.83858	0.69967	2.62779	0.00859424	0.0909562
ENSG00000134571.10	MYBPC3	4607	9.14137	3.18263	1.21113	2.62781	0.00859377	0.0909562
ENSG00000167286.9	CD3D	915	25.4569	2.48217	0.944568	2.62784	0.00859283	0.0909562
ENSG00000164591.13	MYOZ3	91977	23.7206	1.82941	0.696369	2.62707	0.00861233	0.0910452
ENSG00000171766.15	GATM	2628	170.415	0.899005	0.342209	2.62706	0.00861252	0.0910452
ENSG00000112335.14	SNX3	8724	2751.9	-0.500955	0.190756	-2.62615	0.00863564	0.0912374
ENSG00000124159.15	MATN4	8785	16.8162	4.60593	1.75437	2.6254	0.00865478	0.0913873
ENSG00000119812.18	FAM98A	25940	662.114	0.480889	0.18325	2.62423	0.00868464	0.0914846
ENSG00000131401.11	NAPSB	256236	52.5464	2.39426	0.912278	2.62449	0.00867799	0.0914846
ENSG00000167815.11	PRDX2	7001	1902.91	-0.642961	0.244981	-2.62454	0.00867673	0.0914846
ENSG00000177045.8	SIX5	147912	113.122	-0.978535	0.372863	-2.62438	0.00868058	0.0914846
ENSG00000230658.1	KLHL7-DT	100775104	10.9293	-2.79001	1.06324	-2.62406	0.00868876	0.0914846
ENSG00000170892.10	TSEN34	79042	477.91	0.454392	0.173314	2.62179	0.00874682	0.0920435
ENSG00000248487.8	ABHD14A	25864	217.897	-0.830899	0.316948	-2.62156	0.00875279	0.0920538
ENSG00000136731.12	UGGT1	56886	583.03	0.492589	0.187953	2.62081	0.00877208	0.0921518
ENSG00000137747.15	TMPRSS13	84000	6.57687	3.68254	1.40506	2.62091	0.00876963	0.0921518
ENSG00000161649.12	CD300LG	146894	2464.05	-0.880984	0.336215	-2.6203	0.00878536	0.0922388
ENSG00000119242.8	CCDC92	80212	1483.58	-0.584942	0.223258	-2.62003	0.00879225	0.0922587
ENSG00000186340.15	THBS2	7058	865.244	0.916104	0.349783	2.61906	0.00881717	0.0924677
ENSG00000170264.12	FAM161A	84140	51.8671	-1.27642	0.487626	-2.61762	0.00885447	0.0928061
ENSG00000135324.5	MRAP2	112609	10.9574	2.71558	1.038	2.61617	0.00889224	0.0930523
ENSG00000137411.17	VARS2	57176	495.037	0.567616	0.216977	2.61602	0.00889619	0.0930523
ENSG00000170365.9	SMAD1	4086	151.139	-0.87193	0.333312	-2.61595	0.00889784	0.0930523
ENSG00000224596.7	ZMIZ1-AS1	283050	42.0333	1.39615	0.533707	2.61594	0.00889811	0.0930523
ENSG00000013588.8	GPRC5A	9052	121.752	1.72191	0.658312	2.61565	0.0089059	0.093081
ENSG00000102996.4	MMP15	4324	950.163	-0.753385	0.288224	-2.61389	0.00895186	0.0935084
ENSG00000228522.2	LOC100996643	100996643	21.8808	-2.03827	0.779911	-2.61347	0.00896281	0.0935699
ENSG00000162244.11	RPL29	6159	11203	-0.743371	0.284539	-2.61255	0.00898698	0.0937428
ENSG00000163788.13	SNRK	54861	945.749	0.624922	0.239209	2.61245	0.00898952	0.0937428
ENSG00000104231.10	ZFAND1	79752	417.915	-0.527878	0.202098	-2.61199	0.0090018	0.0938179
ENSG00000198034.10	RPS4X	6191	16411	-0.681322	0.260864	-2.61179	0.00900692	0.0938182
ENSG00000138430.15	OLA1	29789	780.457	-0.478467	0.183212	-2.61154	0.00901344	0.0938332
ENSG00000072818.11	ACAP1	9744	228.178	0.808533	0.309885	2.60914	0.00907696	0.0944413
ENSG00000139549.3	DHH	50846	13.6031	2.86645	1.09887	2.60856	0.00909253	0.09455
ENSG00000087008.15	ACOX3	8310	297.689	0.445254	0.170726	2.60801	0.00910714	0.0946487
ENSG00000155380.11	SLC16A1	6566	290.186	-0.791272	0.303469	-2.60743	0.00912258	0.0947332
ENSG00000174206.12	C12orf66	144577	69.4173	0.780502	0.299351	2.60732	0.00912553	0.0947332
ENSG00000188070.9	C11orf95	65998	583.23	-0.745558	0.286181	-2.6052	0.00918205	0.0952663
ENSG00000106266.10	SNX8	29886	727.118	0.510342	0.195913	2.60494	0.00918911	0.0952861
ENSG00000197879.16	MYO1C	4641	12138.6	0.62283	0.239147	2.60439	0.00920386	0.0953854
ENSG00000135297.15	MTO1	25821	202.823	-0.510562	0.196084	-2.60379	0.00921987	0.0954978
ENSG00000180929.5	GPR62	118442	5.86057	-4.50019	1.7289	-2.60292	0.00924344	0.0955965
ENSG00000244405.7	ETV5	2119	151.708	0.848385	0.325943	2.60286	0.00924493	0.0955965
ENSG00000182048.11	TRPC2	7221	12.9362	2.63758	1.01371	2.60191	0.00927058	0.0958081
ENSG00000125691.12	RPL23	9349	13569.4	-0.729819	0.280519	-2.60167	0.00927705	0.0958214
ENSG00000122482.20	ZNF644	84146	302.905	-0.45364	0.17438	-2.60145	0.00928302	0.0958295
ENSG00000120549.17	KIAA1217	56243	941.493	-0.866471	0.333186	-2.60056	0.00930721	0.0960255
ENSG00000188994.12	ZNF292	23036	317.559	-0.534337	0.205508	-2.60008	0.00932025	0.0961063
ENSG00000102393.10	GLA	2717	255.59	0.734108	0.282471	2.59888	0.0093528	0.0963344
ENSG00000260910.1	LINC00565	100861555	4.84837	4.67372	1.79827	2.599	0.00934957	0.0963344
ENSG00000281404.1	LINC01176	100506516	49.5909	1.30543	0.502618	2.59726	0.00939706	0.0967363
ENSG00000010704.18	HFE	3077	161.671	0.720668	0.27755	2.59653	0.00941708	0.0968884
ENSG00000110841.13	PPFIBP1	8496	647.584	-0.801912	0.308901	-2.59601	0.00943122	0.0969258
ENSG00000078687.17	TNRC6C	57690	338.297	-0.55552	0.21412	-2.59444	0.00947451	0.0973025
ENSG00000108883.12	EFTUD2	9343	883.045	0.381799	0.147169	2.5943	0.00947841	0.0973025
ENSG00000264745.1	TTC39C-AS1	102724246	12.1845	-2.5629	0.988214	-2.59347	0.00950121	0.0974824
ENSG00000114268.11	PFKFB4	5210	28.5806	1.88807	0.728295	2.59246	0.00952924	0.0977157
ENSG00000135525.18	MAP7	9053	90.6494	-0.809727	0.312368	-2.59222	0.00953581	0.0977288
ENSG00000198246.8	SLC29A3	55315	92.9971	1.27885	0.49356	2.59108	0.00956748	0.097999
ENSG00000074590.13	NUAK1	9891	779.529	0.763702	0.294816	2.59043	0.00958557	0.0981145
ENSG00000080824.18	HSP90AA1	3320	8403.03	-0.608746	0.23501	-2.59029	0.00958938	0.0981145
ENSG00000034152.18	MAP2K3	5606	833.084	0.607628	0.234685	2.58912	0.0096222	0.0983413
ENSG00000143153.12	ATP1B1	481	104.235	1.54496	0.596699	2.58918	0.00962048	0.0983413
ENSG00000125266.7	EFNB2	1948	358.601	1.02052	0.394326	2.588	0.00965351	0.0986067
ENSG00000224958.5	PGM5-AS1	572558	51.4399	-1.43883	0.556129	-2.58722	0.00967525	0.0987742
ENSG00000165795.23	NDRG2	57447	3409.67	0.615293	0.237842	2.58698	0.00968211	0.0987897
ENSG00000134255.13	CEPT1	10390	290.32	-0.819429	0.31681	-2.5865	0.00969553	0.0988346
ENSG00000144959.9	NCEH1	57552	90.0326	1.65783	0.640969	2.58644	0.00969722	0.0988346
ENSG00000090470.14	PDCD7	10081	330.148	-0.388616	0.150294	-2.5857	0.00971804	0.0989322
ENSG00000100216.5	TOMM22	56993	706.728	-0.572797	0.221554	-2.58536	0.00972766	0.0989322
ENSG00000119714.10	GPR68	8111	27.7424	2.68594	1.03911	2.58484	0.00974236	0.0989322
ENSG00000132819.16	RBM38	55544	217.764	0.654416	0.253137	2.58522	0.00973157	0.0989322
ENSG00000136541.14	ERMN	57471	6.75451	4.34678	1.6816	2.58491	0.00974058	0.0989322
ENSG00000168994.13	PXDC1	221749	1722.33	0.62376	0.241321	2.58477	0.0097443	0.0989322
ENSG00000285410.1	GABPB1-IT1	55056	473.415	0.45058	0.174289	2.58524	0.00973099	0.0989322
ENSG00000105374.9	NKG7	4818	122.174	1.55496	0.601807	2.58381	0.00977153	0.098991
ENSG00000105711.11	SCN1B	6324	250.181	1.112	0.430339	2.58401	0.009766	0.098991
ENSG00000130035.7	KCNA6	3742	29.4363	1.93896	0.750366	2.58402	0.00976553	0.098991
ENSG00000272636.3	DOC2B	8447	584.758	1.44135	0.557831	2.58385	0.00977032	0.098991
ENSG00000136813.14	ECPAS	23392	2233.95	-0.430154	0.166493	-2.58362	0.00977692	0.0989913
ENSG00000262686.1	GLIS2-AS1	101926896	8.79405	-2.42434	0.938573	-2.583	0.00979448	0.0991147
ENSG00000171219.8	CDC42BPG	55561	16.6681	-1.53492	0.594477	-2.58196	0.00982399	0.099359
ENSG00000177301.14	KCNA2	3737	184.488	1.5283	0.592063	2.58131	0.00984257	0.0994924
ENSG00000204934.10	ATP6V0E2-AS1	401431	73.0224	0.919038	0.356117	2.58072	0.00985934	0.0996073
ENSG00000182379.9	NXPH4	11247	51.7443	-1.85005	0.716978	-2.58034	0.00987029	0.0996635

## Sheet: DEG_HMGA2-fusion
Ensembl Gene ID	Gene Symbol	Entrez ID	baseMean	log2FoldChange	lfcSE	stat	pvalue	padj
ENSG00000114737.15	CISH	1154	665.703	5.1067	0.355324	14.3719	7.76213e-47	1.30885e-42
ENSG00000165507.8	DEPP1	11067	10601.8	3.69859	0.310875	11.8974	1.22157e-32	6.86605e-29
ENSG00000197728.11	RPS26	6231	3026.84	2.10641	0.26177	8.04678	8.50001e-16	2.38879e-12
ENSG00000138835.22	RGS3	5998	2004.47	2.35557	0.293497	8.02587	1.00806e-15	2.42827e-12
ENSG00000137441.7	FGFBP2	83888	170.608	4.16507	0.53297	7.81485	5.50304e-15	1.1599e-11
ENSG00000114771.13	AADAC	13	115.102	7.3359	0.955157	7.68031	1.58708e-14	2.97348e-11
ENSG00000179023.8	KLHDC7A	127707	67.478	5.39149	0.729213	7.39358	1.42926e-13	2.41001e-10
ENSG00000096060.14	FKBP5	2289	3995.11	1.5175	0.220297	6.88839	5.64269e-12	8.64973e-09
ENSG00000140538.16	NTRK3	4916	296.433	3.10174	0.472248	6.56804	5.09831e-11	7.16397e-08
ENSG00000173848.18	NET1	10276	1538.29	1.58577	0.242017	6.55231	5.66546e-11	7.34854e-08
ENSG00000100336.17	APOL4	80832	423.717	2.15641	0.33578	6.4221	1.3441e-10	1.61887e-07
ENSG00000146707.14	POMZP3	22932	96.8835	2.62837	0.414265	6.34467	2.22908e-10	2.50578e-07
ENSG00000108821.13	COL1A1	1277	19383.2	-2.01193	0.319226	-6.3025	2.92874e-10	3.08652e-07
ENSG00000124491.15	F13A1	2162	1433.05	-1.5207	0.248826	-6.1115	9.87e-10	9.246e-07
ENSG00000255823.4	MTRNR2L8	100463486	47.8754	4.17996	0.688131	6.07437	1.24472e-09	1.10466e-06
ENSG00000135821.18	GLUL	2752	21031	1.60625	0.264878	6.06412	1.32681e-09	1.11863e-06
ENSG00000120158.11	RCL1	10171	361.111	1.66246	0.288696	5.75851	8.48613e-09	6.38761e-06
ENSG00000134602.15	STK26	51765	99.1895	2.71545	0.471919	5.75405	8.71278e-09	6.38761e-06
ENSG00000090382.6	LYZ	4069	147.401	-2.27123	0.398463	-5.69997	1.19829e-08	8.419e-06
ENSG00000140284.10	SLC27A2	11001	37.7353	8.10864	1.43164	5.66387	1.47999e-08	9.59833e-06
ENSG00000147889.17	CDKN2A	1029	135.161	-3.19193	0.564773	-5.65171	1.58862e-08	9.92121e-06
ENSG00000253686.1	LINC01484	101928136	58.6572	-2.84831	0.507735	-5.60984	2.02512e-08	1.21956e-05
ENSG00000169184.5	MN1	4330	453.793	-1.91411	0.345262	-5.54394	2.9574e-08	1.71958e-05
ENSG00000011028.13	MRC2	9902	3624.13	-1.26215	0.228591	-5.52144	3.36233e-08	1.83743e-05
ENSG00000133466.13	C1QTNF6	114904	212.486	-1.766	0.319891	-5.52062	3.37804e-08	1.83743e-05
ENSG00000165457.13	FOLR2	2350	705.792	-1.41815	0.25731	-5.51144	3.55902e-08	1.87538e-05
ENSG00000274602.4	PI4KAP1	728233	186.214	-1.9572	0.356258	-5.49377	3.93435e-08	2.01034e-05
ENSG00000124615.19	MOCS1	4337	1114.04	1.34355	0.249178	5.39193	6.97062e-08	3.45702e-05
ENSG00000182578.13	CSF1R	1436	1025.33	-1.29298	0.240798	-5.36955	7.89339e-08	3.80281e-05
ENSG00000133800.8	LYVE1	10894	817.925	-1.78967	0.334678	-5.34742	8.92183e-08	4.06594e-05
ENSG00000135903.19	PAX3	5077	45.4823	5.88658	1.10019	5.35051	8.77043e-08	4.06594e-05
ENSG00000165168.7	CYBB	1536	305.152	-1.85735	0.348303	-5.33258	9.68271e-08	4.2668e-05
ENSG00000273079.5	GRIN2B	2904	106.414	-3.43513	0.644595	-5.32913	9.86866e-08	4.2668e-05
ENSG00000091513.15	TF	7018	1738.32	2.13616	0.405557	5.26723	1.38501e-07	5.83851e-05
ENSG00000165730.15	STOX1	219736	159.337	1.88324	0.360416	5.22518	1.73985e-07	7.15543e-05
ENSG00000196616.13	ADH1B	125	35498.8	1.70858	0.330101	5.17591	2.26801e-07	9.10553e-05
ENSG00000064989.12	CALCRL	10203	677.812	1.45307	0.281785	5.15667	2.51381e-07	9.85766e-05
ENSG00000214401.4	KANSL1-AS1	644246	110.275	2.30335	0.44947	5.12458	2.98202e-07	0.000114279
ENSG00000132821.11	VSTM2L	128434	36.9363	-5.99951	1.17292	-5.11504	3.13679e-07	0.000117539
ENSG00000197629.5	MPEG1	219972	715.905	-1.33461	0.261659	-5.10055	3.38665e-07	0.000124143
ENSG00000142973.13	CYP4B1	1580	671.754	1.42106	0.27998	5.07558	3.86319e-07	0.000138598
ENSG00000186458.4	DEFB132	400830	135.576	3.4597	0.686333	5.04085	4.63469e-07	0.000162813
ENSG00000253293.4	HOXA10	3206	40.1542	3.71922	0.741758	5.01406	5.32925e-07	0.000183392
ENSG00000089225.19	TBX5	6910	62.7469	3.03879	0.610216	4.97986	6.36301e-07	0.000214586
ENSG00000101542.9	CDH20	28316	98.2716	3.25304	0.656811	4.95278	7.3161e-07	0.000240445
ENSG00000138615.5	CILP	8483	2030.66	-1.93761	0.391424	-4.95017	7.41497e-07	0.000240445
ENSG00000151468.10	CCDC3	83643	1472.72	2.01993	0.409652	4.93086	8.18702e-07	0.000260471
ENSG00000176406.22	RIMS2	9699	16.6653	-8.51419	1.73126	-4.9179	8.74771e-07	0.000273155
ENSG00000226251.5	LINC02608	101929541	20.5731	4.90411	0.998472	4.91161	9.03309e-07	0.000276938
ENSG00000253428.1	LINC01942	105377736	25.7858	-4.23366	0.864828	-4.89538	9.81171e-07	0.000295438
ENSG00000228314.1	CYP4F29P	54055	72.9886	2.96738	0.607845	4.88181	1.05118e-06	0.000310965
ENSG00000144476.5	ACKR3	57007	1188.4	-1.15238	0.237878	-4.84439	1.27001e-06	0.000365022
ENSG00000177675.8	CD163L1	283316	149.659	-2.03278	0.419713	-4.84327	1.27721e-06	0.000365022
ENSG00000137491.14	SLCO2B1	11309	365.288	-1.73955	0.360653	-4.82334	1.41177e-06	0.000396755
ENSG00000204580.13	DDR1	780	461.704	1.30773	0.272191	4.80444	1.55183e-06	0.000428967
ENSG00000177575.12	CD163	9332	610.48	-1.31683	0.274547	-4.79637	1.61568e-06	0.000439414
ENSG00000186493.12	C5orf38	153571	127.492	3.01195	0.628493	4.79233	1.64852e-06	0.000441228
ENSG00000166927.12	MS4A7	58475	276.276	-1.85984	0.389132	-4.77945	1.75777e-06	0.000463118
ENSG00000102924.11	CBLN1	869	117.222	2.21932	0.466649	4.75586	1.97599e-06	0.000512603
ENSG00000137267.5	TUBB2A	7280	785.419	-1.72362	0.363298	-4.74437	2.09161e-06	0.000534374
ENSG00000204472.12	AIF1	199	328.869	-1.51423	0.320425	-4.72571	2.29317e-06	0.000577126
ENSG00000128655.17	PDE11A	50940	83.6423	2.78736	0.591129	4.71531	2.4134e-06	0.000598453
ENSG00000129988.5	LBP	3929	93.6019	-2.1653	0.461716	-4.68968	2.73628e-06	0.000659132
ENSG00000159674.11	SPON2	10417	1523.75	-1.56489	0.333647	-4.69026	2.72858e-06	0.000659132
ENSG00000171617.13	ENC1	8507	432.857	-1.54502	0.332716	-4.64365	3.42311e-06	0.000812964
ENSG00000166106.3	ADAMTS15	170689	1318.06	-1.88768	0.406847	-4.63976	3.4881e-06	0.000816894
ENSG00000233101.10	HOXB-AS3	404266	61.7253	2.76786	0.598172	4.6272	3.70639e-06	0.000856126
ENSG00000165495.15	PKNOX2	63876	193.524	1.71574	0.373154	4.59795	4.26667e-06	0.000972224
ENSG00000143226.13	FCGR2A	2212	197.752	-1.66551	0.363067	-4.58733	4.4895e-06	0.00100852
ENSG00000197442.9	MAP3K5	4217	290.685	1.51055	0.329474	4.58474	4.54557e-06	0.00100852
ENSG00000138764.14	CCNG2	901	898.723	1.18344	0.258474	4.57857	4.68169e-06	0.00102523
ENSG00000087116.15	ADAMTS2	9509	1592.12	-1.25494	0.274653	-4.56921	4.89576e-06	0.00103178
ENSG00000168542.14	COL3A1	1281	29367.2	-1.57573	0.345005	-4.56726	4.94138e-06	0.00103178
ENSG00000181656.6	GPR88	54112	25.8028	3.45671	0.755729	4.57401	4.78487e-06	0.00103178
ENSG00000171864.4	PRND	23627	47.9845	-3.74002	0.827162	-4.52151	6.14007e-06	0.00126261
ENSG00000101665.9	SMAD7	4092	677.799	1.12017	0.248194	4.51331	6.38245e-06	0.00129664
ENSG00000170458.13	CD14	929	848.32	-1.28999	0.286769	-4.49836	6.8479e-06	0.0013449
ENSG00000178860.8	MSC	9242	151.471	-1.71005	0.38018	-4.498	6.85946e-06	0.0013449
ENSG00000198756.11	COLGALT2	23127	56.0282	-3.02761	0.673468	-4.49555	6.93903e-06	0.0013449
ENSG00000275395.5	FCGBP	8857	53.52	-2.70365	0.600843	-4.49976	6.80298e-06	0.0013449
ENSG00000123338.12	NCKAP1L	3071	227.252	-1.48597	0.330953	-4.48997	7.12319e-06	0.0013649
ENSG00000164318.17	EGFLAM	133584	357.023	1.52253	0.340687	4.46899	7.85902e-06	0.00148897
ENSG00000260314.2	MRC1	4360	463.889	-1.19306	0.267442	-4.46099	8.15804e-06	0.00152845
ENSG00000141433.12	ADCYAP1	116	18.8845	-4.85474	1.08997	-4.454	8.42832e-06	0.00156174
ENSG00000204650.14	LINC02210	147081	84.2447	1.91969	0.431453	4.44936	8.61278e-06	0.00157857
ENSG00000170525.20	PFKFB3	5209	9594.18	1.19233	0.270977	4.40012	1.08194e-05	0.00196168
ENSG00000144115.16	THNSL2	55258	387.458	1.40232	0.319004	4.39592	1.10302e-05	0.0019764
ENSG00000177363.4	LRRN4CL	221091	599.713	-1.36214	0.310008	-4.39387	1.1135e-05	0.0019764
ENSG00000163083.5	INHBB	3625	1711.72	-1.35071	0.307942	-4.38624	1.15329e-05	0.0020257
ENSG00000131831.17	RAI2	10742	816.301	1.07196	0.245589	4.36484	1.27217e-05	0.00221148
ENSG00000133710.15	SPINK5	11005	45.7566	4.07809	0.93507	4.36126	1.29313e-05	0.00222498
ENSG00000101336.13	HCK	3055	147.653	-1.55717	0.358831	-4.33956	1.4277e-05	0.00243171
ENSG00000088827.12	SIGLEC1	6614	636.122	-2.05035	0.473023	-4.33457	1.46046e-05	0.00246263
ENSG00000104635.13	SLC39A14	23516	349.97	1.19496	0.276024	4.32918	1.49663e-05	0.00249864
ENSG00000130635.15	COL5A1	1289	3927.04	-1.49245	0.344991	-4.32606	1.51802e-05	0.0025095
ENSG00000116701.14	NCF2	4688	165.151	-1.47002	0.341608	-4.30325	1.68309e-05	0.00275536
ENSG00000159189.11	C1QC	714	1245.28	-1.13015	0.262871	-4.29925	1.7138e-05	0.00277866
ENSG00000125534.9	PPDPF	79144	2108.54	1.09264	0.25463	4.2911	1.77786e-05	0.00285508
ENSG00000153956.15	CACNA2D1	781	609.906	1.14356	0.267001	4.28297	1.84414e-05	0.00293358
ENSG00000197405.7	C5AR1	728	162.463	-2.08488	0.487518	-4.27653	1.89831e-05	0.00299152
ENSG00000196169.14	KIF19	124602	50.9125	2.86041	0.671801	4.25782	2.06426e-05	0.00322292
ENSG00000163050.16	COQ8A	56997	2886.52	1.55931	0.367066	4.24805	2.15642e-05	0.00333592
ENSG00000121281.12	ADCY7	113	108.983	-1.83043	0.431593	-4.2411	2.22429e-05	0.00337891
ENSG00000174564.12	IL20RB	53833	71.7767	-2.52555	0.595242	-4.24289	2.20657e-05	0.00337891
ENSG00000226210.3	WASH8P	100288778	400.959	-1.301	0.306941	-4.23861	2.24907e-05	0.00338606
ENSG00000159208.15	CIART	148523	194.02	1.43655	0.339476	4.23167	2.31967e-05	0.00346144
ENSG00000111058.7	ACSS3	79611	946.953	1.36845	0.325879	4.19927	2.67781e-05	0.00389706
ENSG00000160255.17	ITGB2	3689	486.732	-1.5027	0.357871	-4.199	2.68093e-05	0.00389706
ENSG00000169896.17	ITGAM	3684	203.629	-1.57802	0.375804	-4.19905	2.68041e-05	0.00389706
ENSG00000074410.13	CA12	771	163.799	-1.97528	0.470935	-4.19438	2.73618e-05	0.00390995
ENSG00000139970.16	RTN1	6252	258.91	1.40525	0.334932	4.19562	2.72122e-05	0.00390995
ENSG00000144619.14	CNTN4	152330	47.5407	-2.818	0.672949	-4.18754	2.82e-05	0.00399587
ENSG00000119950.20	MXI1	4601	446.616	1.19729	0.287648	4.16235	3.14996e-05	0.00442622
ENSG00000206538.8	VGLL3	389136	242.933	1.44428	0.347196	4.15985	3.1846e-05	0.00443791
ENSG00000171860.4	C3AR1	719	99.769	-1.89596	0.456656	-4.15184	3.29812e-05	0.00455844
ENSG00000135917.14	SLC19A3	80704	3397.29	1.05022	0.253469	4.14338	3.42222e-05	0.00465367
ENSG00000143119.13	CD53	963	180.136	-1.59194	0.384161	-4.14394	3.41384e-05	0.00465367
ENSG00000147443.12	DOK2	9046	194.997	-1.34394	0.326682	-4.11392	3.88992e-05	0.0052057
ENSG00000164107.8	HAND2	9464	13.4771	7.50186	1.8229	4.11535	3.86594e-05	0.0052057
ENSG00000110077.14	MS4A6A	64231	543.531	-1.19996	0.292032	-4.10899	3.97392e-05	0.00527624
ENSG00000135069.13	PSAT1	29968	118.656	-2.01074	0.489833	-4.10495	4.04407e-05	0.00532743
ENSG00000101825.7	MXRA5	25878	964.418	-1.55722	0.380345	-4.09422	4.23585e-05	0.00549422
ENSG00000122877.15	EGR2	1959	77.06	-2.38164	0.581459	-4.09597	4.20406e-05	0.00549422
ENSG00000166123.13	GPT2	84706	2342.84	1.10135	0.26941	4.08802	4.35069e-05	0.00555768
ENSG00000173369.15	C1QB	713	1420.87	-1.07618	0.263229	-4.08837	4.34408e-05	0.00555768
ENSG00000182853.11	VMO1	284013	48.7407	-2.25265	0.551348	-4.08571	4.39426e-05	0.00557113
ENSG00000188338.14	SLC38A3	10991	38.506	6.55515	1.6058	4.08217	4.4618e-05	0.00561454
ENSG00000224940.8	PRRT4	401399	456.023	-1.59975	0.392158	-4.07934	4.5164e-05	0.00564115
ENSG00000130821.15	SLC6A8	6535	828.744	1.35127	0.331636	4.07455	4.6104e-05	0.00571622
ENSG00000152952.11	PLOD2	5352	1113.52	1.17321	0.288622	4.06487	4.80599e-05	0.00591522
ENSG00000146700.8	SSC4D	136853	225.988	-1.49897	0.372098	-4.02842	5.61519e-05	0.00671513
ENSG00000152492.14	CCDC50	152137	1682.82	0.999414	0.248069	4.02877	5.60686e-05	0.00671513
ENSG00000186472.19	PCLO	27445	46.256	2.94519	0.731026	4.02885	5.60508e-05	0.00671513
ENSG00000257599.2	OVCH1-AS1	101055625	25.3876	-4.62759	1.14746	-4.03289	5.5095e-05	0.00671513
ENSG00000104325.6	DECR1	1666	1870.29	1.29536	0.322043	4.02232	5.76276e-05	0.00684307
ENSG00000130775.15	THEMIS2	9473	301.098	-1.30284	0.324402	-4.01612	5.91639e-05	0.00690136
ENSG00000155659.14	VSIG4	11326	405.594	-1.24802	0.310809	-4.01539	5.93463e-05	0.00690136
ENSG00000145779.7	TNFAIP8	25816	658.683	1.22846	0.307417	3.99607	6.44034e-05	0.00743816
ENSG00000166947.13	EPB42	2038	20.9274	3.7379	0.938598	3.98243	6.82148e-05	0.00782475
ENSG00000115112.7	TFCP2L1	29842	20.8351	3.16164	0.796029	3.97176	7.13424e-05	0.00807366
ENSG00000155011.8	DKK2	27123	99.6607	2.40155	0.604571	3.97232	7.11754e-05	0.00807366
ENSG00000119326.14	CTNNAL1	8727	676.109	1.15936	0.294449	3.93739	8.23717e-05	0.00919836
ENSG00000117525.13	F3	2152	984.832	0.937635	0.239071	3.92199	8.78221e-05	0.00974247
ENSG00000090659.17	CD209	30835	252.912	-1.53548	0.393865	-3.89849	9.67937e-05	0.0104624
ENSG00000152642.10	GPD1L	23171	876.091	1.13814	0.291932	3.89865	9.67307e-05	0.0104624
ENSG00000174807.3	CD248	57124	5447.82	-1.08867	0.279225	-3.89889	9.66361e-05	0.0104624
ENSG00000164692.17	COL1A2	1278	22155	-1.10729	0.284636	-3.8902	0.000100162	0.0107576
ENSG00000060982.14	BCAT1	586	197.127	-1.47227	0.379044	-3.88416	0.000102684	0.0109586
ENSG00000049540.16	ELN	2006	2628.21	-1.23698	0.319187	-3.87541	0.000106444	0.0112884
ENSG00000116741.7	RGS2	5997	442.034	-1.93001	0.498329	-3.87297	0.000107518	0.0113311
ENSG00000136689.18	IL1RN	3557	30.1704	-3.66743	0.947417	-3.87098	0.000108401	0.0113531
ENSG00000130164.13	LDLR	3949	216.462	-1.56689	0.406685	-3.85283	0.00011676	0.0121532
ENSG00000100365.14	NCF4	4689	314.716	-1.75977	0.457871	-3.84337	0.000121354	0.012327
ENSG00000136295.14	TTYH3	80727	445.623	-1.56831	0.408046	-3.84346	0.000121312	0.012327
ENSG00000279688.1	LOC112267859	112267859	8.85073	-7.03935	1.83038	-3.84584	0.000120141	0.012327
ENSG00000130203.9	APOE	348	5572.05	1.20547	0.313833	3.84113	0.00012247	0.0123658
ENSG00000038945.14	MSR1	4481	142.786	-1.33938	0.35011	-3.82561	0.00013045	0.0130931
ENSG00000275993.2	SIK1B	102724428	371.12	-2.08816	0.547744	-3.8123	0.000137682	0.0137373
ENSG00000176595.3	KBTBD11	9920	160.441	-1.48974	0.391203	-3.8081	0.000140038	0.0138901
ENSG00000035664.11	DAPK2	23604	731.017	1.00254	0.263795	3.80046	0.000144428	0.0142418
ENSG00000128510.11	CPA4	51200	21.2474	-4.08453	1.07618	-3.79541	0.000147401	0.0143669
ENSG00000138135.6	CH25H	9023	95.9851	-2.31351	0.610044	-3.79237	0.000149215	0.0143775
ENSG00000142178.8	SIK1	150094	70.7875	2.1881	0.576852	3.79318	0.000148731	0.0143775
ENSG00000146013.10	GFRA3	2676	20.732	5.06117	1.33517	3.79067	0.000150242	0.0143942
ENSG00000127418.14	FGFRL1	53834	855.709	1.20504	0.318245	3.78652	0.000152775	0.0145542
ENSG00000143344.15	RGL1	23179	517.779	-1.05607	0.279108	-3.78371	0.000154506	0.0146364
ENSG00000118971.7	CCND2	894	2717.53	-1.69105	0.44761	-3.77797	0.000158114	0.0148945
ENSG00000075340.22	ADD2	119	52.9293	-2.54505	0.677761	-3.75508	0.000173288	0.0162332
ENSG00000206159.10	GYG2P1	352887	26.9871	3.03263	0.811334	3.73784	0.000185609	0.0172914
ENSG00000075618.17	FSCN1	6624	858.788	-1.03847	0.27812	-3.73391	0.000188531	0.0174671
ENSG00000134955.11	SLC37A2	219855	139.48	-1.57179	0.421398	-3.72994	0.000191522	0.0176472
ENSG00000136250.11	AOAH	313	46.4082	-2.12257	0.56975	-3.72544	0.000194974	0.0178677
ENSG00000182118.7	FAM89A	375061	825.824	1.13374	0.30447	3.72366	0.000196352	0.0178967
ENSG00000243244.6	STON1	11037	258.189	1.15907	0.311499	3.72094	0.000198482	0.0179936
ENSG00000110324.10	IL10RA	3587	371.694	-1.39258	0.374625	-3.71727	0.00020139	0.0181596
ENSG00000107957.16	SH3PXD2A	9644	1468.28	-0.923831	0.249114	-3.70847	0.000208514	0.0185489
ENSG00000127533.3	F2RL3	9002	169.427	-1.94184	0.523707	-3.70787	0.000209008	0.0185489
ENSG00000172927.7	MYEOV	26579	157.165	-2.2541	0.60782	-3.7085	0.000208492	0.0185489
ENSG00000223756.6	TSSC2	650368	158.364	1.77687	0.480273	3.69971	0.000215842	0.0190551
ENSG00000144908.13	ALDH1L1	10840	2345.19	1.39021	0.377	3.68757	0.000226409	0.0198839
ENSG00000105976.14	MET	4233	420.858	1.25235	0.341042	3.67213	0.000240533	0.0208706
ENSG00000228716.6	DHFR	1719	399.256	1.25819	0.342713	3.67126	0.000241357	0.0208706
ENSG00000095203.14	EPB41L4B	54566	889.258	1.55273	0.424782	3.65535	0.000256833	0.0220955
ENSG00000137285.9	TUBB2B	347733	71.9033	-1.84453	0.505658	-3.64779	0.000264507	0.0226402
ENSG00000149485.18	FADS1	3992	559.026	-1.37433	0.376911	-3.6463	0.000266048	0.0226571
ENSG00000004468.12	CD38	952	65.2942	2.04423	0.560988	3.64398	0.00026845	0.0227468
ENSG00000114554.11	PLXNA1	5361	702.822	-0.89788	0.246894	-3.63671	0.000276142	0.0229587
ENSG00000115956.9	PLEK	5341	226.779	-1.22219	0.336016	-3.63728	0.000275529	0.0229587
ENSG00000169136.10	ATF5	22809	1021.73	-1.66419	0.457419	-3.63821	0.000274536	0.0229587
ENSG00000204172.12	AGAP9	642517	115.067	-1.61644	0.444507	-3.63647	0.000276398	0.0229587
ENSG00000187474.4	FPR3	2359	106.542	-1.56012	0.429881	-3.62918	0.000284319	0.0235009
ENSG00000109062.11	SLC9A3R1	9368	398.741	1.36561	0.37789	3.61379	0.000301756	0.0245359
ENSG00000142794.18	NBPF3	84224	107.534	1.53357	0.424046	3.61651	0.000298596	0.0245359
ENSG00000163071.10	SPATA18	132671	112.311	-2.36379	0.654088	-3.61388	0.000301651	0.0245359
ENSG00000262179.2	MYMX	101929726	355.905	-1.23086	0.340674	-3.61301	0.00030266	0.0245359
ENSG00000150594.6	ADRA2A	150	973.435	1.79868	0.499718	3.59939	0.00031897	0.0257343
ENSG00000184408.9	KCND2	3751	76.3072	-2.16986	0.603345	-3.59639	0.000322659	0.025908
ENSG00000173599.13	PC	5091	2474.73	1.10891	0.30855	3.59396	0.000325694	0.0260277
ENSG00000108924.13	HLF	3131	709.334	1.01523	0.283026	3.58705	0.000334436	0.0264754
ENSG00000133048.12	CHI3L1	1116	72.9467	-2.51996	0.702396	-3.58766	0.00033366	0.0264754
ENSG00000110079.17	MS4A4A	51338	279.939	-1.26343	0.352579	-3.58341	0.000339135	0.0267219
ENSG00000146192.14	FGD2	221472	163.784	-1.5447	0.431731	-3.57792	0.00034634	0.0271627
ENSG00000137857.17	DUOX1	53905	56.8887	-2.3657	0.662312	-3.57189	0.000354416	0.0276674
ENSG00000170381.13	SEMA3E	9723	27.6865	3.07681	0.862011	3.56934	0.000357886	0.0278096
ENSG00000123080.10	CDKN2C	1031	1984.7	1.23422	0.346755	3.55933	0.000371808	0.0286275
ENSG00000157110.15	RBPMS	11030	2151.11	0.849142	0.238525	3.55997	0.000370903	0.0286275
ENSG00000057294.14	PKP2	5318	295.338	1.90389	0.535083	3.55813	0.000373507	0.0286276
ENSG00000204577.11	LILRB3	11025	72.4421	-2.13577	0.601049	-3.55341	0.000380272	0.0290142
ENSG00000175198.16	PCCA	5095	455.699	1.23123	0.348154	3.53645	0.000405545	0.0308032
ENSG00000188042.7	ARL4C	10123	181.536	-1.78335	0.504579	-3.53434	0.000408799	0.030911
ENSG00000162631.18	NTNG1	22854	25.0144	-3.14076	0.891237	-3.52405	0.000425009	0.0319933
ENSG00000173372.16	C1QA	712	2395.43	-0.952828	0.270709	-3.51975	0.000431955	0.0323229
ENSG00000096968.13	JAK2	3717	337.171	0.978316	0.278106	3.51778	0.000435178	0.0323258
ENSG00000149781.12	FERMT3	83706	249.097	-1.26571	0.359994	-3.51593	0.000438214	0.0324086
ENSG00000165025.14	SYK	6850	169.17	-1.18954	0.338591	-3.51321	0.000442728	0.0325994
ENSG00000168333.13	PPDPFL	492307	57.9074	-2.45384	0.69905	-3.51025	0.000447691	0.0326902
ENSG00000274012.1	RN7SL2	378706	560.822	-1.61877	0.461944	-3.50425	0.000457888	0.0332798
ENSG00000100376.11	FAM118A	55007	688.368	-1.29297	0.369151	-3.50256	0.000460809	0.0333483
ENSG00000136634.6	IL10	3586	10.862	-4.96774	1.41902	-3.50081	0.000463842	0.0334243
ENSG00000014641.17	MDH1	4190	5871.87	1.38535	0.396143	3.49711	0.000470336	0.0336387
ENSG00000010610.9	CD4	920	565.472	-0.961277	0.275714	-3.4865	0.000489378	0.0348181
ENSG00000166228.8	PCBD1	5092	889.994	1.13094	0.324677	3.48329	0.000495296	0.0350911
ENSG00000234719.8	NPIPB2	729978	24.2109	-5.55058	1.59489	-3.48022	0.000500994	0.0353463
ENSG00000155926.13	SLA	6503	113.861	-1.36264	0.391984	-3.47625	0.000508473	0.0357244
ENSG00000115423.18	DNAH6	1768	16.3825	-3.91105	1.12699	-3.47034	0.000519805	0.0362188
ENSG00000158270.11	COLEC12	81035	487.32	-0.950187	0.273726	-3.47131	0.000517926	0.0362188
ENSG00000138685.15	FGF2	2247	900.373	1.02392	0.295859	3.46085	0.000538469	0.0372117
ENSG00000136167.13	LCP1	3936	584.389	-1.20548	0.348984	-3.45425	0.000551831	0.0379704
ENSG00000250786.1	SNHG18	100505806	139.462	-1.27515	0.369265	-3.45321	0.000553951	0.0379704
ENSG00000135744.7	AGT	183	208.113	1.7812	0.517681	3.44073	0.000580149	0.0396052
ENSG00000105609.16	LILRB5	10990	744.92	-1.72812	0.503115	-3.43485	0.000592889	0.0398583
ENSG00000141622.13	RNF165	494470	82.9824	-1.99677	0.581323	-3.43488	0.000592817	0.0398583
ENSG00000159167.11	STC1	6781	254.621	-1.9134	0.556711	-3.43696	0.000588274	0.0398583
ENSG00000167614.13	TTYH1	57348	55.9119	2.54866	0.742041	3.43465	0.000593313	0.0398583
ENSG00000128604.19	IRF5	3663	118.543	-1.48	0.431824	-3.42733	0.000609545	0.0407863
ENSG00000127955.16	GNAI1	2770	1354.88	0.941746	0.274879	3.42604	0.000612448	0.0408186
ENSG00000155966.13	AFF2	2334	53.496	1.96059	0.572589	3.42408	0.000616888	0.0409526
ENSG00000173421.16	CCDC36	339834	70.5718	-2.56796	0.751136	-3.41877	0.00062905	0.0415962
ENSG00000106537.7	TSPAN13	27075	691.029	0.866894	0.254043	3.41239	0.000643969	0.0424164
ENSG00000017427.16	IGF1	3479	188.352	1.08795	0.318958	3.41095	0.000647363	0.0424741
ENSG00000100292.16	HMOX1	3162	511.259	-0.997651	0.292815	-3.4071	0.000656567	0.0425809
ENSG00000145708.10	CRHBP	1393	274.771	1.40373	0.41257	3.40239	0.000667989	0.0431557
ENSG00000121966.6	CXCR4	7852	191.355	-1.82213	0.536165	-3.39846	0.000677669	0.0436139
ENSG00000106484.15	MEST	4232	2476.17	-0.956491	0.281955	-3.39235	0.000692955	0.0442598
ENSG00000119865.8	CNRIP1	25927	1114.84	-0.929023	0.273816	-3.39287	0.000691646	0.0442598
ENSG00000161267.11	BDH1	622	148.143	1.85739	0.548453	3.38661	0.000707629	0.0450266
ENSG00000158869.10	FCER1G	2207	343.585	-0.994293	0.293835	-3.38385	0.000714774	0.0453102
ENSG00000182054.9	IDH2	3418	849.458	0.83323	0.246925	3.37442	0.000739705	0.046715
ENSG00000105516.10	DBP	1628	738.861	1.18557	0.351826	3.36976	0.000752338	0.0473356
ENSG00000082146.12	STRADB	55437	608.91	1.03068	0.306635	3.36124	0.000775926	0.048458
ENSG00000203799.12	CCDC162P	221262	127.324	-1.47504	0.438752	-3.3619	0.000774095	0.048458
ENSG00000081913.13	PHLPP1	23239	229.971	1.17779	0.351056	3.35499	0.000793667	0.0492719
ENSG00000173559.12	NABP1	64859	325.602	-1.06774	0.318291	-3.3546	0.000794802	0.0492719
ENSG00000186517.13	ARHGAP30	257106	230.495	-1.15258	0.343722	-3.35324	0.000798714	0.049333
ENSG00000196376.10	SLC35F1	222553	22.6877	2.83635	0.846669	3.35001	0.00080808	0.0497294
ENSG00000011600.11	TYROBP	7305	593.235	-0.886677	0.265002	-3.34593	0.000820075	0.0502243
ENSG00000092068.19	SLC7A8	23428	422.842	0.975453	0.291628	3.34486	0.000823248	0.0502243
ENSG00000106348.17	IMPDH1	3614	1304.24	0.800627	0.239404	3.34425	0.000825058	0.0502243
ENSG00000241839.9	PLEKHO2	80301	1118.7	-0.944059	0.282871	-3.33742	0.000845616	0.0512905
ENSG00000172346.14	CSDC2	27254	15.4783	4.78312	1.43645	3.32981	0.000869037	0.0525222
ENSG00000112715.21	VEGFA	7422	1780.72	0.996163	0.299366	3.32758	0.000876038	0.0527562
ENSG00000072694.20	FCGR2B	2213	162.51	-1.28994	0.388113	-3.32363	0.000888548	0.0528236
ENSG00000149418.10	ST14	6768	55.9013	-1.70698	0.513642	-3.32329	0.000889639	0.0528236
ENSG00000204291.10	COL15A1	1306	6014.88	-0.865056	0.260303	-3.32327	0.000889687	0.0528236
ENSG00000100116.16	GCAT	23464	111.57	1.35346	0.408118	3.31635	0.000912021	0.053771
ENSG00000108511.9	HOXB6	3216	51.2817	1.73576	0.523263	3.31719	0.000909277	0.053771
ENSG00000066294.14	CD84	8832	87.917	-1.80747	0.545993	-3.31043	0.000931531	0.0547299
ENSG00000168453.14	HR	55806	125.778	1.34463	0.407605	3.29886	0.000970772	0.0568373
ENSG00000144218.18	AFF3	3899	95.8747	-1.3524	0.410766	-3.29238	0.000993428	0.0577627
ENSG00000158445.9	KCNB1	3745	522.446	0.886174	0.269681	3.28601	0.00101617	0.0588821
ENSG00000119508.17	NR4A3	8013	79.9548	-2.72598	0.830808	-3.28112	0.00103394	0.0597065
ENSG00000179388.8	EGR3	1960	156.243	-2.21066	0.673983	-3.27999	0.00103811	0.0597427
ENSG00000100985.7	MMP9	4318	75.0929	-2.00442	0.6116	-3.27734	0.00104791	0.0598903
ENSG00000105711.11	SCN1B	6324	208.254	-1.16405	0.355079	-3.2783	0.00104434	0.0598903
ENSG00000165028.11	NIPSNAP3B	55335	300.359	1.16045	0.354182	3.27642	0.00105133	0.0598903
ENSG00000124762.13	CDKN1A	1026	1436.9	-1.20098	0.367557	-3.26747	0.00108515	0.0616085
ENSG00000132514.13	CLEC10A	10462	157.843	-1.27499	0.390581	-3.26434	0.0010972	0.0618764
ENSG00000271605.5	MILR1	284021	61.3254	-1.81983	0.557357	-3.26511	0.00109421	0.0618764
ENSG00000051620.10	HEBP2	23593	3546.94	0.943404	0.290581	3.24661	0.00116789	0.0648148
ENSG00000064886.13	CHI3L2	1117	121.65	2.12621	0.654204	3.25008	0.00115373	0.0648148
ENSG00000081237.19	PTPRC	5788	159.444	-1.37494	0.42352	-3.24645	0.00116853	0.0648148
ENSG00000104177.17	MYEF2	50804	84.5805	1.51937	0.467829	3.2477	0.00116343	0.0648148
ENSG00000265972.5	TXNIP	10628	28442.6	0.798369	0.246361	3.24065	0.00119259	0.0659326
ENSG00000153707.16	PTPRD	5789	60.7341	-1.81779	0.562591	-3.2311	0.00123314	0.0679514
ENSG00000107186.16	MPDZ	8777	728.94	0.907133	0.280998	3.22825	0.0012455	0.0683001
ENSG00000159216.18	RUNX1	861	239.32	-1.06649	0.330409	-3.22778	0.00124756	0.0683001
ENSG00000122729.18	ACO1	48	3651.38	0.990717	0.307113	3.22591	0.00125574	0.068475
ENSG00000134516.16	DOCK2	1794	142.871	-1.17222	0.363458	-3.22519	0.00125888	0.068475
ENSG00000123610.4	TNFAIP6	7130	48.3526	-1.89002	0.586639	-3.22178	0.00127396	0.0690725
ENSG00000267121.5	LOC339192	339192	69.9714	-1.87513	0.582634	-3.21837	0.00128921	0.0694528
ENSG00000115896.15	PLCL1	5334	129.756	1.29565	0.40359	3.21031	0.0013259	0.0707508
ENSG00000156171.14	DRAM2	128338	915.136	0.877583	0.273315	3.21089	0.00132326	0.0707508
ENSG00000161921.14	CXCL16	58191	229.783	-1.15575	0.359997	-3.21044	0.00132531	0.0707508
ENSG00000005882.11	PDK2	5164	601.686	1.02215	0.320091	3.1933	0.00140655	0.0748176
ENSG00000164879.6	CA3	761	637.375	1.25061	0.392375	3.18727	0.00143622	0.0761556
ENSG00000105270.14	CLIP3	25999	151.515	1.22973	0.386581	3.18103	0.00146751	0.0770009
ENSG00000161642.17	ZNF385A	25946	1519.33	0.885033	0.278272	3.18046	0.00147042	0.0770009
ENSG00000184602.5	SNN	8303	967.429	0.78006	0.245166	3.18176	0.00146381	0.0770009
ENSG00000189221.9	MAOA	4128	5176.01	1.03879	0.326922	3.17749	0.00148555	0.077552
ENSG00000100055.20	CYTH4	27128	312.757	-0.982914	0.310562	-3.16496	0.00155107	0.0802587
ENSG00000104490.17	NCALD	83988	360.05	-1.03688	0.32781	-3.16306	0.00156119	0.0802587
ENSG00000133687.15	TMTC1	83857	1101.26	0.781546	0.247032	3.16375	0.0015575	0.0802587
ENSG00000182985.17	CADM1	23705	231.059	1.20863	0.381996	3.16398	0.00155628	0.0802587
ENSG00000187554.12	TLR5	7100	84.8116	-1.37147	0.433577	-3.16316	0.00156069	0.0802587
ENSG00000164104.11	HMGB2	3148	620.651	0.874428	0.277057	3.15613	0.0015988	0.0816939
ENSG00000172572.6	PDE3A	5139	201.317	1.24023	0.392885	3.15673	0.00159548	0.0816939
ENSG00000157510.13	AFAP1L1	134265	1031.55	0.762939	0.24199	3.15277	0.00161728	0.0823887
ENSG00000171174.14	RBKS	64080	88.9908	-1.76756	0.561391	-3.14853	0.00164094	0.0833421
ENSG00000006283.17	CACNA1G	8913	11.7807	4.68554	1.49131	3.1419	0.00167857	0.0839883
ENSG00000141480.17	ARRB2	409	547.46	-0.871002	0.277211	-3.14202	0.00167788	0.0839883
ENSG00000163823.3	CCR1	1230	73.0854	-1.63308	0.519697	-3.14238	0.00167581	0.0839883
ENSG00000186818.12	LILRB4	11006	103.056	-1.44562	0.460289	-3.14069	0.00168552	0.0840863
ENSG00000174963.17	ZIC4	84107	69.0467	-2.91342	0.929192	-3.13544	0.00171599	0.0853541
ENSG00000010327.10	STAB1	23166	2738.76	-1.40086	0.447038	-3.13365	0.00172645	0.0853984
ENSG00000110777.11	POU2AF1	5450	7.33476	-6.23211	1.98883	-3.13356	0.00172701	0.0853984
ENSG00000102760.12	RGCC	28984	1116.74	0.825157	0.263562	3.13079	0.00174336	0.0859548
ENSG00000253958.1	CLDN23	137075	84.9653	1.31672	0.420859	3.12865	0.00175612	0.0863314
ENSG00000123612.15	ACVR1C	130399	1039.56	0.921008	0.29454	3.12693	0.00176642	0.0864008
ENSG00000168917.8	SLC35G2	80723	167.377	1.20926	0.386751	3.1267	0.00176778	0.0864008
ENSG00000163106.10	HPGDS	27306	75.6023	-1.50408	0.481425	-3.12422	0.00178275	0.0868041
ENSG00000238083.7	LRRC37A2	474170	76.3365	1.53277	0.4907	3.12363	0.00178632	0.0868041
ENSG00000137841.11	PLCB2	5330	233.146	-1.45114	0.465617	-3.1166	0.00182952	0.0883934
ENSG00000145416.13	MARCH1	55016	63.6465	-1.49807	0.482159	-3.107	0.00188996	0.0910186
ENSG00000197594.12	ENPP1	5167	431.642	1.27653	0.410954	3.10627	0.00189465	0.0910186
ENSG00000181374.7	CCL13	6357	60.7414	-2.04936	0.660027	-3.10496	0.00190305	0.0911626
ENSG00000100092.22	SH3BP1	23616	60.3307	-1.77283	0.571129	-3.10408	0.00190873	0.0911757
ENSG00000250479.8	CHCHD10	400916	1192.33	0.968105	0.312209	3.10083	0.00192981	0.0919222
ENSG00000151500.14	THYN1	29087	611.199	0.882505	0.284755	3.09918	0.00194059	0.0921752
ENSG00000187758.7	ADH1A	124	53.12	1.88865	0.610982	3.09118	0.00199365	0.0944297
ENSG00000108950.11	FAM20A	54757	215.645	-1.10041	0.356733	-3.08469	0.00203762	0.0960102
ENSG00000176171.11	BNIP3	664	1087	0.860591	0.279285	3.08141	0.00206021	0.0967666
ENSG00000073792.15	IGF2BP2	10644	432.186	-1.27335	0.413459	-3.07975	0.00207177	0.0967707
ENSG00000110092.3	CCND1	595	2699.08	-1.34404	0.436333	-3.0803	0.00206791	0.0967707
ENSG00000107317.12	PTGDS	5730	57.2213	-2.13746	0.695226	-3.07449	0.00210862	0.098116
ENSG00000169710.8	FASN	2194	17016.7	0.833663	0.2712	3.07398	0.00211221	0.098116
ENSG00000165178.9	NCF1C	654817	40.9957	-1.84657	0.602184	-3.06645	0.00216616	0.0995252
ENSG00000168237.17	GLYCTK	132158	169.767	1.1757	0.38339	3.06658	0.00216521	0.0995252
ENSG00000181396.12	OGFOD3	79701	342.777	1.00454	0.327349	3.0687	0.00214992	0.0995252
ENSG00000201321.1	RNA5S9	100169760	9.00771	-5.82923	1.90055	-3.06713	0.00216124	0.0995252
ENSG00000102287.18	GABRE	2564	3596.65	-1.07753	0.351556	-3.06504	0.00217638	0.099723
ENSG00000168546.10	GFRA2	2675	95.2594	-1.38176	0.451149	-3.06275	0.00219314	0.0999478
ENSG00000172785.18	CBWD1	55871	179.646	1.00401	0.3278	3.06287	0.00219222	0.0999478

## Sheet: DEG_no-fusion
Ensembl Gene ID	Gene Symbol	Entrez ID	baseMean	log2FoldChange	lfcSE	stat	pvalue	padj
ENSG00000142583.17	SLC2A5	6518	272.197	-3.8683	0.259573	-14.9026	3.17218e-50	5.07866e-46
ENSG00000170522.9	ELOVL6	79071	487.432	-4.06934	0.327175	-12.4378	1.62875e-35	8.69209e-32
ENSG00000211445.11	GPX3	2878	34164.8	2.10923	0.172781	12.2075	2.83315e-34	1.13397e-30
ENSG00000188783.5	PRELP	5549	5915.25	1.74523	0.143262	12.1821	3.87268e-34	1.24003e-30
ENSG00000197728.11	RPS26	6231	3911.71	-1.79402	0.153209	-11.7096	1.13846e-31	3.03779e-28
ENSG00000170525.20	PFKFB3	5209	21895	1.59928	0.14032	11.3974	4.30906e-30	9.85544e-27
ENSG00000174697.4	LEP	3952	10476.7	2.03451	0.178694	11.3854	4.94287e-30	9.89191e-27
ENSG00000099194.5	SCD	6319	76400.7	-1.98016	0.174411	-11.3534	7.13199e-30	1.2687e-26
ENSG00000162692.11	VCAM1	7412	441.236	2.9639	0.272378	10.8816	1.41091e-27	2.25887e-24
ENSG00000168779.19	SHOX2	6474	144.066	-4.01227	0.370966	-10.8157	2.89957e-27	4.22019e-24
ENSG00000100906.10	NFKBIA	4792	4482.12	1.58502	0.151238	10.4803	1.06389e-25	1.21663e-22
ENSG00000107372.12	ZFAND5	7763	5925.63	1.42091	0.135403	10.4939	9.21041e-26	1.21663e-22
ENSG00000117594.9	HSD11B1	3290	441.352	2.39192	0.228174	10.4829	1.03543e-25	1.21663e-22
ENSG00000100504.16	PYGL	5836	5751.55	1.34209	0.130698	10.2686	9.75861e-25	1.04157e-21
ENSG00000131771.13	PPP1R1B	84152	3049.73	-1.7115	0.169195	-10.1156	4.71285e-24	4.7158e-21
ENSG00000100336.17	APOL4	80832	302.854	2.67713	0.265338	10.0895	6.14779e-24	5.78977e-21
ENSG00000134339.8	SAA2	6289	976.467	8.54974	0.865289	9.88078	5.04363e-23	4.48603e-20
ENSG00000091129.19	NRCAM	4897	168.95	3.40708	0.353289	9.64388	5.21785e-22	4.39673e-19
ENSG00000206077.10	ZDHHC11B	653082	181.912	-3.90343	0.404999	-9.63812	5.51906e-22	4.41801e-19
ENSG00000130203.9	APOE	348	16958.6	-1.50802	0.157987	-9.54523	1.35805e-21	9.8829e-19
ENSG00000100376.11	FAM118A	55007	363.832	-1.79985	0.189571	-9.4943	2.21689e-21	1.54315e-18
ENSG00000235823.2	OLMALINC	90271	210.44	-2.18751	0.241456	-9.05963	1.30892e-19	8.0599e-17
ENSG00000005020.12	SKAP2	8935	685.677	1.82322	0.204406	8.91959	4.68024e-19	2.77521e-16
ENSG00000160221.17	GATD3A	8209	130.849	6.36089	0.715328	8.89227	5.98734e-19	3.42348e-16
ENSG00000099860.8	GADD45B	4616	6904.9	1.94484	0.219031	8.87926	6.73054e-19	3.71572e-16
ENSG00000114315.3	HES1	3280	1717.03	-2.04135	0.231284	-8.82616	1.08332e-18	5.78132e-16
ENSG00000165507.8	DEPP1	11067	12249.4	1.39754	0.167387	8.34913	6.87668e-17	3.55147e-14
ENSG00000116285.12	ERRFI1	54206	1786.67	1.252	0.151525	8.26263	1.42495e-16	7.12922e-14
ENSG00000162783.10	IER5	51278	559.727	1.46435	0.178493	8.20397	2.32586e-16	1.12839e-13
ENSG00000176907.4	TCIM	56892	805.31	-2.02653	0.247473	-8.18891	2.63597e-16	1.24123e-13
ENSG00000180817.11	PPA1	5464	3254.56	1.27153	0.155455	8.17941	2.85235e-16	1.30475e-13
ENSG00000119242.8	CCDC92	80212	1695	-1.31357	0.161749	-8.12104	4.62201e-16	2.05551e-13
ENSG00000111885.6	MAN1A1	4121	2092.61	1.17782	0.14518	8.1128	4.94672e-16	2.14046e-13
ENSG00000106004.4	HOXA5	3202	211.492	2.05261	0.254954	8.05091	8.21831e-16	3.37372e-13
ENSG00000007908.15	SELE	6401	139.93	3.95934	0.495987	7.98274	1.43118e-15	5.72831e-13
ENSG00000064886.13	CHI3L2	1117	236.086	-3.6648	0.462446	-7.92481	2.28491e-15	8.70987e-13
ENSG00000110013.12	SIAE	54414	506.368	1.43329	0.181535	7.89538	2.89431e-15	1.07763e-12
ENSG00000180139.11	ACTA2-AS1	100132116	177.085	-2.9632	0.375927	-7.88239	3.21175e-15	1.16864e-12
ENSG00000141576.15	RNF157	114804	362.192	-2.25376	0.28676	-7.85939	3.8601e-15	1.37334e-12
ENSG00000072274.12	TFRC	7037	731.29	2.01039	0.256057	7.85135	4.11579e-15	1.43247e-12
ENSG00000113389.15	NPR3	4883	1215.86	2.2042	0.281544	7.82895	4.91961e-15	1.67581e-12
ENSG00000241158.6	ADAMTS9-AS1	101929335	205.998	1.9861	0.254164	7.81425	5.52932e-15	1.84426e-12
ENSG00000182168.14	UNC5C	8633	82.0972	5.40753	0.697196	7.75611	8.75711e-15	2.86125e-12
ENSG00000181404.16	WASHC1	100287171	272.485	-1.75629	0.228425	-7.68867	1.48667e-14	4.76033e-12
ENSG00000113231.13	PDE8B	8622	493.311	2.05765	0.268707	7.65761	1.89424e-14	5.94644e-12
ENSG00000161544.9	CYGB	114757	1547.79	-1.03309	0.136035	-7.59427	3.09533e-14	9.53004e-12
ENSG00000154188.9	ANGPT1	284	663.314	1.46393	0.195404	7.49184	6.79146e-14	2.05153e-11
ENSG00000144488.14	ESPNL	339768	36.8022	-5.29399	0.712233	-7.43295	1.062e-13	3.14863e-11
ENSG00000065833.8	ME1	4199	1865.95	-1.18944	0.162014	-7.34158	2.1108e-13	6.14434e-11
ENSG00000188818.12	ZDHHC11	79844	111.231	-3.79253	0.519915	-7.29451	2.99737e-13	8.56926e-11
ENSG00000180818.4	HOXC10	3226	194.628	6.38238	0.883941	7.22037	5.18459e-13	1.45623e-10
ENSG00000104419.14	NDRG1	10397	6119.46	0.950049	0.133562	7.11316	1.13413e-12	3.07754e-10
ENSG00000185950.8	IRS2	8660	1940.92	1.02246	0.145359	7.03402	2.00673e-12	5.35462e-10
ENSG00000167772.11	ANGPTL4	51129	3850.32	1.34355	0.191575	7.01319	2.32952e-12	6.11403e-10
ENSG00000130005.12	GAMT	2593	598.038	-1.25441	0.179245	-6.99832	2.5905e-12	6.68933e-10
ENSG00000004799.7	PDK4	5166	12585.1	1.877	0.269783	6.95744	3.46515e-12	8.80589e-10
ENSG00000106628.10	POLD2	5425	1524.83	-1.40694	0.203156	-6.9254	4.34756e-12	1.08757e-09
ENSG00000179862.6	CITED4	163732	1030.47	-2.18701	0.317861	-6.8804	5.96861e-12	1.44784e-09
ENSG00000078898.6	BPIFB2	80341	102.552	3.92755	0.571031	6.87799	6.0701e-12	1.45048e-09
ENSG00000109062.11	SLC9A3R1	9368	447.732	-1.6142	0.234803	-6.87472	6.21128e-12	1.46239e-09
ENSG00000265972.5	TXNIP	10628	34394.5	1.26801	0.185811	6.82421	8.84128e-12	2.05143e-09
ENSG00000130222.10	GADD45G	10912	519.224	1.4021	0.205933	6.80852	9.86103e-12	2.25536e-09
ENSG00000274602.4	PI4KAP1	728233	194.416	-1.88528	0.27818	-6.77719	1.22535e-11	2.7247e-09
ENSG00000163485.16	ADORA1	134	362.044	-1.63443	0.242418	-6.74219	1.56022e-11	3.4218e-09
ENSG00000147852.15	VLDLR	7436	1894.19	1.1607	0.172458	6.73032	1.69294e-11	3.66269e-09
ENSG00000151365.2	THRSP	7069	6214.64	-1.48246	0.221114	-6.70451	2.02088e-11	4.31389e-09
ENSG00000116574.5	RHOU	58480	762.345	1.19739	0.178809	6.69651	2.13456e-11	4.49662e-09
ENSG00000113758.13	DBN1	1627	2015.91	-1.0773	0.161006	-6.69108	2.21523e-11	4.60596e-09
ENSG00000228695.10	CES1P1	51716	73.7566	3.50695	0.527141	6.65277	2.87622e-11	5.90363e-09
ENSG00000204580.13	DDR1	780	681.01	1.16771	0.176021	6.63392	3.26886e-11	6.62461e-09
ENSG00000159335.15	PTMS	5763	3719.25	-0.922581	0.139327	-6.62167	3.55156e-11	7.10756e-09
ENSG00000113083.13	LOX	4015	792.403	1.88571	0.28604	6.59245	4.32615e-11	8.55083e-09
ENSG00000165912.15	PACSIN3	29763	312.529	-1.46537	0.222659	-6.58123	4.66563e-11	9.10935e-09
ENSG00000181019.12	NQO1	1728	2922.31	1.26853	0.193308	6.56223	5.301e-11	1.02252e-08
ENSG00000126790.11	L3HYPDH	112849	301.526	1.60244	0.244281	6.55982	5.38736e-11	1.0268e-08
ENSG00000166473.17	PKD1L2	114780	891.385	1.97779	0.302472	6.53874	6.2041e-11	1.16856e-08
ENSG00000150093.18	ITGB1	3688	10217.5	1.04491	0.160686	6.50285	7.88142e-11	1.46723e-08
ENSG00000154277.12	UCHL1	7345	1058.83	1.3587	0.211461	6.42531	1.31605e-10	2.42184e-08
ENSG00000117335.19	CD46	4179	3441.18	0.938443	0.146787	6.39324	1.6241e-10	2.95475e-08
ENSG00000101955.14	SRPX	8406	2597.67	1.33477	0.209154	6.38175	1.75071e-10	3.1493e-08
ENSG00000276550.4	HERC2P2	400322	1133.34	-1.34107	0.210664	-6.36593	1.94105e-10	3.4529e-08
ENSG00000107959.15	PITRM1	10531	876.037	-0.984721	0.156834	-6.27875	3.41317e-10	5.88123e-08
ENSG00000118503.14	TNFAIP3	7128	512.045	1.65118	0.263045	6.27719	3.44753e-10	5.88123e-08
ENSG00000169220.17	RGS14	10636	130.62	-1.93993	0.309057	-6.27694	3.45307e-10	5.88123e-08
ENSG00000224940.8	PRRT4	401399	865.924	-1.27368	0.20279	-6.28079	3.36854e-10	5.88123e-08
ENSG00000154734.14	ADAMTS1	9510	4944.47	1.36041	0.217165	6.2644	3.74268e-10	6.3074e-08
ENSG00000149485.18	FADS1	3992	2723.21	-1.60688	0.257044	-6.25138	4.06842e-10	6.78494e-08
ENSG00000131473.16	ACLY	47	2257.61	-1.28061	0.205498	-6.23176	4.61232e-10	7.53502e-08
ENSG00000180229.12	HERC2P3	283755	50.7254	4.65071	0.746159	6.23286	4.57989e-10	7.53502e-08
ENSG00000152952.11	PLOD2	5352	2013.93	0.982037	0.158106	6.21127	5.25587e-10	8.49964e-08
ENSG00000278540.4	ACACA	31	2013.73	-1.3479	0.217771	-6.18956	6.03336e-10	9.6594e-08
ENSG00000100985.7	MMP9	4318	368.17	2.55467	0.412941	6.18653	6.15047e-10	9.74941e-08
ENSG00000163687.13	DNASE1L3	1776	212.631	2.38712	0.386333	6.17893	6.45372e-10	1.00315e-07
ENSG00000165029.15	ABCA1	19	1259.37	0.895138	0.144851	6.17971	6.42177e-10	1.00315e-07
ENSG00000169851.15	PCDH7	5099	111.918	2.6099	0.423128	6.1681	6.91134e-10	1.06395e-07
ENSG00000143867.6	OSR1	130497	257.353	-2.0858	0.339054	-6.15183	7.65962e-10	1.15689e-07
ENSG00000168333.13	PPDPFL	492307	40.6258	-3.29639	0.53578	-6.15252	7.62624e-10	1.15689e-07
ENSG00000204792.2	LINC01291	102724515	30.7879	-6.47763	1.05438	-6.14356	8.06925e-10	1.20737e-07
ENSG00000101445.9	PPP1R16B	26051	498.209	1.49486	0.243499	6.13908	8.30029e-10	1.23044e-07
ENSG00000082438.15	COBLL1	22837	1912.87	0.898645	0.146552	6.13191	8.68291e-10	1.27351e-07
ENSG00000100100.12	PIK3IP1	113791	1375.18	1.05383	0.172055	6.12499	9.06901e-10	1.29687e-07
ENSG00000177156.10	TALDO1	6888	5230.7	-1.12207	0.183197	-6.12493	9.07245e-10	1.29687e-07
ENSG00000106823.12	ECM2	1842	2548.18	1.17561	0.192065	6.12088	9.30615e-10	1.31851e-07
ENSG00000105426.16	PTPRS	5802	2199.72	1.17287	0.192549	6.09126	1.12022e-09	1.57323e-07
ENSG00000180694.13	TMEM64	169200	528.32	1.20465	0.197874	6.08798	1.14343e-09	1.59185e-07
ENSG00000135272.10	MDFIC	29969	2337.7	0.896379	0.147324	6.08439	1.16936e-09	1.61392e-07
ENSG00000077943.7	ITGA8	8516	107.12	2.86906	0.471705	6.08232	1.18454e-09	1.62089e-07
ENSG00000103742.11	IGDCC4	57722	108.786	-2.3989	0.395414	-6.06681	1.30473e-09	1.77023e-07
ENSG00000205213.13	LGR4	55366	642.155	1.07631	0.178122	6.04254	1.51703e-09	2.04098e-07
ENSG00000153234.13	NR4A2	4929	683.805	-1.06736	0.17681	-6.03678	1.57222e-09	2.0976e-07
ENSG00000147883.10	CDKN2B	1030	1829.14	1.01118	0.168564	5.99881	1.98772e-09	2.63003e-07
ENSG00000118257.16	NRP2	8828	1019.62	1.05264	0.175533	5.99682	2.01219e-09	2.64058e-07
ENSG00000075223.13	SEMA3C	10512	1587.24	1.36969	0.228687	5.98935	2.10687e-09	2.74236e-07
ENSG00000144810.15	COL8A1	1295	558.927	2.24392	0.374868	5.9859	2.15191e-09	2.77839e-07
ENSG00000096968.13	JAK2	3717	399.007	1.12603	0.188457	5.97498	2.30125e-09	2.90102e-07
ENSG00000158258.16	CLSTN2	64084	2549.29	1.40728	0.235487	5.97604	2.28623e-09	2.90102e-07
ENSG00000184254.16	ALDH1A3	220	119.597	2.2061	0.3692	5.97536	2.29588e-09	2.90102e-07
ENSG00000166292.11	TMEM100	55273	729.079	1.29143	0.216289	5.97085	2.36027e-09	2.95219e-07
ENSG00000189067.12	LITAF	9516	2564.8	-0.780431	0.131421	-5.9384	2.87821e-09	3.57211e-07
ENSG00000073792.15	IGF2BP2	10644	252.228	-1.30057	0.219158	-5.93437	2.94969e-09	3.63265e-07
ENSG00000100889.11	PCK2	5106	1065.66	0.939039	0.159125	5.90127	3.60707e-09	4.38789e-07
ENSG00000120158.11	RCL1	10171	544.726	1.0041	0.170163	5.90079	3.61775e-09	4.38789e-07
ENSG00000189171.14	S100A13	6284	703.427	-1.05271	0.17926	-5.87256	4.29107e-09	5.16541e-07
ENSG00000120068.6	HOXB8	3218	92.415	3.39105	0.57777	5.8692	4.37895e-09	5.23186e-07
ENSG00000118898.15	PPL	5493	5675.61	-1.10325	0.188751	-5.84501	5.06549e-09	6.0073e-07
ENSG00000094963.13	FMO2	2327	2258.74	1.27824	0.219493	5.8236	5.75931e-09	6.77989e-07
ENSG00000246430.6	LINC00968	100507632	93.9854	2.43834	0.419095	5.8181	5.95204e-09	6.95564e-07
ENSG00000189060.5	H1F0	3005	2491.07	-1.01751	0.174986	-5.81478	6.07136e-09	7.04366e-07
ENSG00000243710.7	CFAP57	149465	21.2578	-4.832	0.83193	-5.80819	6.31536e-09	7.27403e-07
ENSG00000250786.1	SNHG18	100505806	190.497	-1.48472	0.255737	-5.80565	6.41164e-09	7.33217e-07
ENSG00000104635.13	SLC39A14	23516	589.393	1.05026	0.181476	5.78731	7.15207e-09	8.1134e-07
ENSG00000105835.11	NAMPT	10135	1368.66	1.07606	0.185968	5.78628	7.19614e-09	8.1134e-07
ENSG00000119681.11	LTBP2	4053	1284.21	1.3883	0.240431	5.77419	7.73233e-09	8.65697e-07
ENSG00000138378.18	STAT4	6775	114.796	-1.75754	0.30565	-5.75019	8.91457e-09	9.91127e-07
ENSG00000133687.15	TMTC1	83857	1633.81	0.800885	0.139464	5.74261	9.32287e-09	1.02937e-06
ENSG00000231453.1	LINC01305	285084	54.0855	5.43409	0.948215	5.73086	9.99244e-09	1.09575e-06
ENSG00000019169.10	MARCO	8685	197.102	2.24209	0.391699	5.724	1.04042e-08	1.13314e-06
ENSG00000169764.15	UGP2	7360	6098.86	0.757886	0.133222	5.68892	1.27848e-08	1.383e-06
ENSG00000182378.13	PLCXD1	55344	927.669	-1.35449	0.238708	-5.67423	1.3931e-08	1.49688e-06
ENSG00000005073.5	HOXA11	3207	40.9133	-3.0292	0.534987	-5.66219	1.49455e-08	1.57834e-06
ENSG00000105559.11	PLEKHA4	57664	856.59	-1.38639	0.244809	-5.66313	1.48638e-08	1.57834e-06
ENSG00000160360.12	GPSM1	26086	203.348	-1.53132	0.270468	-5.66174	1.49849e-08	1.57834e-06
ENSG00000012171.19	SEMA3B	7869	827.353	1.12118	0.198441	5.64997	1.60475e-08	1.66739e-06
ENSG00000121064.12	SCPEP1	59342	975.797	1.19996	0.212397	5.64962	1.60802e-08	1.66739e-06
ENSG00000130255.12	RPL36	25873	6172.98	-0.854958	0.151348	-5.64895	1.61428e-08	1.66739e-06
ENSG00000236333.3	TRHDE-AS1	283392	1990.06	1.07795	0.191218	5.63725	1.72786e-08	1.76198e-06
ENSG00000112378.11	PERP	64065	1289.12	1.38471	0.245723	5.63526	1.74795e-08	1.77118e-06
ENSG00000198695.2	ND6	4541	67655.5	-1.61765	0.288031	-5.61624	1.9516e-08	1.9651e-06
ENSG00000124212.5	PTGIS	5740	751.448	-1.08334	0.193695	-5.59302	2.23147e-08	2.219e-06
ENSG00000185361.8	TNFAIP8L1	126282	287.64	-1.31033	0.234263	-5.59342	2.22645e-08	2.219e-06
ENSG00000267107.6	PCAT19	100505495	529.758	-1.2277	0.219648	-5.58937	2.2789e-08	2.25217e-06
ENSG00000013375.15	PGM3	5238	742.277	0.990509	0.177621	5.57653	2.4537e-08	2.41005e-06
ENSG00000128283.6	CDC42EP1	11135	1776.37	-0.906849	0.162763	-5.57157	2.52448e-08	2.46445e-06
ENSG00000106034.17	CPED1	79974	977.052	0.90726	0.163101	5.56255	2.65864e-08	2.56833e-06
ENSG00000135723.13	FHOD1	29109	1053.31	-1.00555	0.180781	-5.56226	2.66298e-08	2.56833e-06
ENSG00000163703.17	CRELD1	78987	1109.5	0.922734	0.166066	5.55643	2.75352e-08	2.63975e-06
ENSG00000213949.8	ITGA1	3672	2544.56	0.869403	0.156576	5.55259	2.81475e-08	2.68239e-06
ENSG00000115380.19	EFEMP1	2202	6001.18	1.14759	0.206963	5.54489	2.94131e-08	2.78642e-06
ENSG00000133710.15	SPINK5	11005	35.8003	-5.56296	1.00473	-5.53676	3.08117e-08	2.90174e-06
ENSG00000138061.11	CYP1B1	1545	341.696	-1.74472	0.315255	-5.53432	3.12439e-08	2.92523e-06
ENSG00000163520.13	FBLN2	2199	12269.4	1.03497	0.18706	5.53281	3.15138e-08	2.93335e-06
ENSG00000047365.11	ARAP2	116984	45.8742	3.21067	0.581066	5.52548	3.28586e-08	3.04085e-06
ENSG00000169992.9	NLGN2	57555	504.632	-0.999687	0.180968	-5.52411	3.31154e-08	3.047e-06
ENSG00000204482.10	LST1	7940	90.2365	2.77197	0.502079	5.521	3.37083e-08	3.06631e-06
ENSG00000221866.9	PLXNA4	91584	2080.09	0.947755	0.171641	5.52173	3.35679e-08	3.06631e-06
ENSG00000012660.13	ELOVL5	60481	7262.57	0.707377	0.128715	5.4957	3.89166e-08	3.50031e-06
ENSG00000141582.14	CBX4	8535	260.512	-1.26688	0.230491	-5.49644	3.8753e-08	3.50031e-06
ENSG00000185640.5	KRT79	338785	85.876	-2.41109	0.438969	-5.49262	3.96025e-08	3.5421e-06
ENSG00000198816.6	ZNF358	140467	1570.43	-0.889981	0.162289	-5.48394	4.15959e-08	3.69973e-06
ENSG00000108691.9	CCL2	6347	711.526	-1.65427	0.302167	-5.47467	4.38316e-08	3.87704e-06
ENSG00000090339.8	ICAM1	3383	336.004	1.14279	0.208895	5.47067	4.48325e-08	3.94378e-06
ENSG00000014641.17	MDH1	4190	7610.99	0.907807	0.166023	5.46797	4.55231e-08	3.98265e-06
ENSG00000109113.19	RAB34	83871	817.974	-0.902679	0.165121	-5.46676	4.58343e-08	3.98809e-06
ENSG00000161970.14	RPL26	6154	1557.27	-0.825075	0.150988	-5.46449	4.64232e-08	4.01749e-06
ENSG00000109738.10	GLRB	2743	118.915	1.79839	0.329628	5.45581	4.87497e-08	4.1737e-06
ENSG00000132481.6	TRIM47	91107	613.292	-1.22027	0.223644	-5.45633	4.86089e-08	4.1737e-06
ENSG00000122862.4	SRGN	5552	1444.72	0.917381	0.168346	5.44937	5.05472e-08	4.30458e-06
ENSG00000188511.12	C22orf34	348645	82.7729	-2.22099	0.407808	-5.44617	5.14649e-08	4.35954e-06
ENSG00000167157.10	PRRX2	51450	184.295	-1.98116	0.364575	-5.43416	5.50542e-08	4.63904e-06
ENSG00000081041.8	CXCL2	2920	810.429	1.66624	0.306942	5.42852	5.68232e-08	4.76304e-06
ENSG00000144455.13	SUMF1	285362	758.708	1.00795	0.18577	5.42579	5.77003e-08	4.81136e-06
ENSG00000271447.5	MMP28	79148	739.797	1.09677	0.202522	5.41554	6.11038e-08	5.06877e-06
ENSG00000166741.7	NNMT	4837	2364.6	0.905552	0.167356	5.41093	6.26975e-08	5.17416e-06
ENSG00000152932.7	RAB3C	115827	65.5676	3.25842	0.602864	5.40491	6.48426e-08	5.32374e-06
ENSG00000179820.15	MYADM	91663	3011.79	-0.947426	0.17532	-5.40398	6.518e-08	5.32414e-06
ENSG00000133794.17	ARNTL	406	190.177	1.44502	0.267507	5.40182	6.59686e-08	5.36121e-06
ENSG00000226752.9	CUTALP	253039	278.331	1.572	0.291311	5.39629	6.80311e-08	5.5009e-06
ENSG00000173801.16	JUP	3728	2071.66	-0.758044	0.140576	-5.39242	6.95162e-08	5.59274e-06
ENSG00000130707.17	ASS1	445	6464.74	-0.785304	0.146067	-5.37631	7.6027e-08	6.08596e-06
ENSG00000124249.6	KCNK15	60598	72.7229	-2.19092	0.409077	-5.35577	8.51924e-08	6.78572e-06
ENSG00000136942.14	RPL35	11224	9491.85	-0.952765	0.178104	-5.34949	8.82002e-08	6.99052e-06
ENSG00000180901.10	KCTD2	23510	880.483	-0.831873	0.155612	-5.34581	9.00144e-08	7.09917e-06
ENSG00000134294.13	SLC38A2	54407	2425.38	0.840071	0.157514	5.33332	9.64329e-08	7.56809e-06
ENSG00000173432.11	SAA1	6288	26835.1	5.57172	1.04515	5.331	9.76747e-08	7.62816e-06
ENSG00000215218.3	UBE2QL1	134111	54.6031	3.35039	0.628791	5.32829	9.91397e-08	7.70499e-06
ENSG00000184489.11	PTP4A3	11156	676.196	-1.07679	0.202189	-5.32566	1.00588e-07	7.77978e-06
ENSG00000106976.20	DNM1	1759	835.355	-0.964091	0.18152	-5.3112	1.08908e-07	8.38276e-06
ENSG00000172932.14	ANKRD13D	338692	553.359	-0.90266	0.169999	-5.3098	1.09743e-07	8.4066e-06
ENSG00000105926.15	MPP6	51678	220.276	1.35645	0.255825	5.30227	1.14372e-07	8.71952e-06
ENSG00000140465.13	CYP1A1	1543	236.156	-7.26105	1.3711	-5.29579	1.18504e-07	8.99171e-06
ENSG00000249087.6	ZNF436-AS1	148898	207.271	1.39533	0.26408	5.28375	1.26565e-07	9.55802e-06
ENSG00000155368.16	DBI	1622	6208.01	-1.02138	0.193389	-5.2815	1.28127e-07	9.5856e-06
ENSG00000184009.11	ACTG1	71	23163.4	-0.732725	0.138732	-5.28157	1.28079e-07	9.5856e-06
ENSG00000102804.14	TSC22D1	8848	3919.79	0.688619	0.13064	5.27111	1.35601e-07	1.00975e-05
ENSG00000185567.6	AHNAK2	113146	504.848	-1.0747	0.203942	-5.26963	1.36699e-07	1.01322e-05
ENSG00000121753.12	ADGRB2	576	125.886	-1.90942	0.363824	-5.2482	1.53593e-07	1.13149e-05
ENSG00000160201.11	U2AF1	7307	24.3393	-4.44998	0.847999	-5.24763	1.54069e-07	1.13149e-05
ENSG00000183655.12	KLHL25	64410	371.259	-1.55193	0.296129	-5.2407	1.59966e-07	1.16943e-05
ENSG00000120896.13	SORBS3	10174	2931.35	-0.765947	0.146323	-5.23464	1.65311e-07	1.20301e-05
ENSG00000260027.4	HOXB7	3217	290.003	1.45138	0.277393	5.23222	1.67489e-07	1.21335e-05
ENSG00000185946.15	RNPC3	55599	231.149	1.28996	0.246599	5.231	1.68592e-07	1.21584e-05
ENSG00000115738.9	ID2	3398	1778.45	1.08349	0.207386	5.2245	1.74624e-07	1.25369e-05
ENSG00000159840.15	ZYX	7791	2520.66	-0.950532	0.181975	-5.22342	1.75652e-07	1.25544e-05
ENSG00000107738.19	VSIR	64115	2792.16	-0.686654	0.131601	-5.21769	1.8117e-07	1.28913e-05
ENSG00000183549.10	ACSM5	54988	721.506	1.22379	0.235385	5.19912	2.00231e-07	1.4122e-05
ENSG00000141560.14	FN3KRP	79672	735.158	-0.845463	0.162686	-5.19689	2.02653e-07	1.42302e-05
ENSG00000120885.21	CLU	1191	15996.6	0.91531	0.176301	5.19175	2.0833e-07	1.45649e-05
ENSG00000263155.5	MYZAP	100820829	885.784	0.978229	0.18846	5.19064	2.09578e-07	1.45884e-05
ENSG00000120262.9	CCDC170	80129	186.601	1.51049	0.29112	5.18857	2.1192e-07	1.46876e-05
ENSG00000145736.14	GTF2H2	2966	55.0069	2.78773	0.53743	5.18714	2.13548e-07	1.47367e-05
ENSG00000124191.17	TOX2	84969	114.748	-1.79295	0.345712	-5.18625	2.14569e-07	1.47436e-05
ENSG00000123358.19	NR4A1	3164	4136.04	-1.2581	0.243406	-5.16873	2.35685e-07	1.61253e-05
ENSG00000136869.14	TLR4	7099	900.843	1.10311	0.213511	5.16651	2.385e-07	1.62484e-05
ENSG00000071282.11	LMCD1	29995	1786.64	0.771678	0.149671	5.15582	2.52521e-07	1.71308e-05
ENSG00000142871.16	CCN1	3491	13398.9	-1.04554	0.203043	-5.14934	2.61399e-07	1.76582e-05
ENSG00000139998.15	RAB15	376267	48.4946	-2.31225	0.449812	-5.14049	2.74026e-07	1.84334e-05
ENSG00000135447.16	PPP1R1A	5502	15482.6	-0.74818	0.145693	-5.13532	2.81661e-07	1.88677e-05
ENSG00000168702.17	LRP1B	53353	231.141	1.23091	0.240089	5.12688	2.94587e-07	1.96514e-05
ENSG00000119986.6	AVPI1	60370	1173.34	0.971829	0.189689	5.12327	3.00278e-07	1.99479e-05
ENSG00000164236.11	ANKRD33B	651746	175.244	1.70379	0.333361	5.11094	3.20568e-07	2.12078e-05
ENSG00000143772.9	ITPKB	3707	2161.79	-0.92813	0.181996	-5.09973	3.4013e-07	2.23176e-05
ENSG00000163132.6	MSX1	4487	637.392	-1.25949	0.247017	-5.09879	3.41825e-07	2.23372e-05
ENSG00000275895.6	U2AF1L5	102724594	44.9971	5.73119	1.12459	5.09624	3.46467e-07	2.25485e-05
ENSG00000068137.14	PLEKHH3	79990	1029.04	-0.94193	0.184915	-5.09384	3.50875e-07	2.2743e-05
ENSG00000137713.15	PPP2R1B	5519	1772.4	0.927599	0.182326	5.0876	3.62626e-07	2.34098e-05
ENSG00000106211.8	HSPB1	3315	9092.6	-0.712407	0.140145	-5.08334	3.70851e-07	2.38447e-05
ENSG00000027697.14	IFNGR1	3459	2111.26	0.730295	0.143778	5.07931	3.78806e-07	2.42587e-05
ENSG00000171659.14	GPR34	2857	180.755	1.56246	0.308257	5.06869	4.00568e-07	2.55502e-05
ENSG00000169760.17	NLGN1	22871	72.0699	2.49574	0.493087	5.06146	4.16058e-07	2.64329e-05
ENSG00000144579.7	CTDSP1	58190	3988.87	-0.713392	0.141104	-5.05577	4.28647e-07	2.70182e-05
ENSG00000165655.16	ZNF503	84858	683.392	-0.899867	0.178113	-5.05222	4.367e-07	2.74179e-05
ENSG00000175602.3	CCDC85B	11007	1526.28	-0.745207	0.147577	-5.0496	4.42733e-07	2.76881e-05
ENSG00000157514.16	TSC22D3	1831	10286.5	0.762708	0.151534	5.03323	4.82283e-07	3.00442e-05
ENSG00000165124.17	SVEP1	79987	2694.34	1.09312	0.217571	5.02423	5.05466e-07	3.13663e-05
ENSG00000143158.10	MPC2	25874	1068.66	-0.814553	0.162374	-5.01654	5.26111e-07	3.25213e-05
ENSG00000170571.11	EMB	133418	400.602	3.31167	0.66213	5.00154	5.68751e-07	3.5022e-05
ENSG00000100311.16	PDGFB	5155	1636.36	-1.14587	0.229315	-4.99695	5.82443e-07	3.55912e-05
ENSG00000175274.18	TP53I11	9537	1416.73	-0.701217	0.140314	-4.99747	5.8086e-07	3.55912e-05
ENSG00000126778.9	SIX1	6495	950.055	-0.901734	0.180604	-4.99289	5.9483e-07	3.61064e-05
ENSG00000131759.17	RARA	5914	716.902	-0.936289	0.187546	-4.99233	5.96564e-07	3.61064e-05
ENSG00000183117.18	CSMD1	64478	44.6497	7.5807	1.51858	4.99198	5.97639e-07	3.61064e-05
ENSG00000121691.5	CAT	847	7441.51	0.741928	0.148667	4.99054	6.02098e-07	3.62391e-05
ENSG00000185561.9	TLCD2	727910	1076.92	0.795247	0.159749	4.97809	6.42139e-07	3.85043e-05
ENSG00000161016.17	RPL8	6132	20040.8	-0.8237	0.165592	-4.97428	6.54921e-07	3.91242e-05
ENSG00000148926.9	ADM	133	3729.29	0.759717	0.152777	4.97273	6.60173e-07	3.92913e-05
ENSG00000119138.4	KLF9	687	3256.48	0.662755	0.13342	4.96742	6.78499e-07	4.02325e-05
ENSG00000134202.10	GSTM3	2947	579.469	-1.02293	0.206146	-4.96219	6.97026e-07	4.11785e-05
ENSG00000117479.13	SLC19A2	10560	675.451	0.955318	0.192674	4.9582	7.1151e-07	4.17263e-05
ENSG00000167994.11	RAB3IL1	5866	751.704	-0.899394	0.181383	-4.95855	7.10228e-07	4.17263e-05
ENSG00000203883.6	SOX18	54345	1606.62	-1.16106	0.2344	-4.95333	7.29536e-07	4.26273e-05
ENSG00000111897.6	SERINC1	57515	5830.7	0.702148	0.141887	4.94864	7.47331e-07	4.33506e-05
ENSG00000145911.5	N4BP3	23138	176.828	-1.39741	0.282369	-4.94887	7.46448e-07	4.33506e-05
ENSG00000064961.18	HMG20B	10362	1344.06	-0.725345	0.146606	-4.94759	7.51377e-07	4.3428e-05
ENSG00000151468.10	CCDC3	83643	2421.76	2.5294	0.511445	4.94559	7.59135e-07	4.37185e-05
ENSG00000184897.5	H1FX	8971	2205.45	-0.954	0.193149	-4.93918	7.84498e-07	4.50172e-05
ENSG00000108107.14	RPL28	6158	8884.48	-0.906551	0.183611	-4.93736	7.91891e-07	4.52792e-05
ENSG00000163637.12	PRICKLE2	166336	937.188	0.787948	0.159703	4.93384	8.06274e-07	4.59375e-05
ENSG00000167526.13	RPL13	6137	26477.3	-0.807829	0.163871	-4.92965	8.23761e-07	4.67674e-05
ENSG00000042445.13	RETSAT	54884	11866.4	0.906028	0.183903	4.92666	8.36485e-07	4.7322e-05
ENSG00000163710.8	PCOLCE2	26577	3886.37	1.14506	0.232695	4.92088	8.61565e-07	4.85692e-05
ENSG00000181856.14	SLC2A4	6517	1044.18	-1.16129	0.236073	-4.91918	8.69066e-07	4.88201e-05
ENSG00000167106.11	FAM102A	399665	379.195	-1.00107	0.203648	-4.91568	8.84728e-07	4.95262e-05
ENSG00000102760.12	RGCC	28984	3641.33	-1.22416	0.249391	-4.9086	9.17293e-07	5.09925e-05
ENSG00000065268.10	WDR18	57418	639.91	-0.935714	0.191005	-4.89889	9.63784e-07	5.32075e-05
ENSG00000142973.13	CYP4B1	1580	492.838	1.44967	0.296296	4.89264	9.94943e-07	5.4739e-05
ENSG00000099139.13	PCSK5	5125	410.209	1.33347	0.27293	4.88577	1.03025e-06	5.62947e-05
ENSG00000090006.17	LTBP4	8425	6368.67	-1.09209	0.22375	-4.88085	1.05629e-06	5.75213e-05
ENSG00000101220.17	C20orf27	54976	2110.39	-0.885118	0.181898	-4.86601	1.13871e-06	6.17994e-05
ENSG00000140682.18	TGFB1I1	7041	1042	-0.82626	0.169964	-4.86138	1.16568e-06	6.3049e-05
ENSG00000164066.12	INTU	27152	203.28	1.33078	0.273992	4.85703	1.19162e-06	6.42353e-05
ENSG00000136944.17	LMX1B	4010	14.1436	-8.56542	1.76453	-4.85422	1.20862e-06	6.4933e-05
ENSG00000006047.12	YBX2	51087	421.531	-0.996335	0.205419	-4.85026	1.23301e-06	6.60215e-05
ENSG00000131584.18	ACAP3	116983	1394.8	-0.765148	0.157824	-4.8481	1.24649e-06	6.65212e-05
ENSG00000115112.7	TFCP2L1	29842	38.4617	3.61785	0.746364	4.8473	1.25155e-06	6.65689e-05
ENSG00000105856.13	HBP1	26959	768.473	0.811861	0.167812	4.83792	1.31207e-06	6.95569e-05
ENSG00000116132.11	PRRX1	5396	3021.18	-0.830376	0.171834	-4.83243	1.34874e-06	7.12649e-05
ENSG00000166347.18	CYB5A	1528	5639.19	-0.75928	0.157148	-4.83163	1.35417e-06	7.13164e-05
ENSG00000112658.7	SRF	6722	1203.13	-0.995818	0.206312	-4.82675	1.38777e-06	7.27129e-05
ENSG00000114796.15	KLHL24	54800	734.992	0.935206	0.193792	4.82582	1.39431e-06	7.27129e-05
ENSG00000183762.12	KREMEN1	83999	452.286	-1.05208	0.217985	-4.82639	1.39031e-06	7.27129e-05
ENSG00000140873.15	ADAMTS18	170692	110.269	2.28834	0.474544	4.82219	1.41992e-06	7.38083e-05
ENSG00000081760.16	AACS	65985	1690.81	-1.11401	0.231287	-4.81659	1.46034e-06	7.55782e-05
ENSG00000134317.17	GRHL1	29841	46.6557	2.99291	0.621431	4.81617	1.46341e-06	7.55782e-05
ENSG00000197245.5	FAM110D	79927	258.97	2.02178	0.421861	4.79252	1.64698e-06	8.47849e-05
ENSG00000115226.9	FNDC4	64838	813.479	-0.974128	0.203353	-4.79034	1.66502e-06	8.5439e-05
ENSG00000168005.8	SPINDOC	144097	216.268	-1.19645	0.249939	-4.78695	1.69336e-06	8.66155e-05
ENSG00000139304.13	PTPRQ	374462	124.956	1.72313	0.360138	4.78464	1.71298e-06	8.734e-05
ENSG00000170412.16	GPRC5C	55890	287.25	-1.139	0.238188	-4.78193	1.73617e-06	8.82417e-05
ENSG00000266074.8	BAHCC1	57597	541.979	-0.865619	0.18108	-4.78032	1.75014e-06	8.867e-05
ENSG00000170906.15	NDUFA3	4696	1295.49	-0.810484	0.169658	-4.77716	1.77787e-06	8.97906e-05
ENSG00000205269.5	TMEM170B	100113407	476.181	0.901911	0.188927	4.77387	1.80721e-06	9.09854e-05
ENSG00000109971.13	HSPA8	3312	9254.09	-0.632516	0.132593	-4.77036	1.83896e-06	9.22938e-05
ENSG00000142534.6	RPS11	6205	20283.8	-0.80043	0.167949	-4.7659	1.88011e-06	9.40641e-05
ENSG00000196839.12	ADA	100	406.793	-1.38508	0.290983	-4.76001	1.93588e-06	9.65528e-05
ENSG00000121552.3	CSTA	1475	461.156	-1.23831	0.260316	-4.75696	1.96533e-06	9.75201e-05
ENSG00000139970.16	RTN1	6252	598.044	1.12782	0.237099	4.75674	1.96746e-06	9.75201e-05
ENSG00000125968.8	ID1	3397	3816.49	-0.880797	0.185287	-4.75368	1.99747e-06	9.87021e-05
ENSG00000257017.8	HP	3240	457.876	1.03171	0.217098	4.75227	2.01148e-06	9.90886e-05
ENSG00000164463.12	CREBRF	153222	503.501	0.880874	0.186154	4.73196	2.22368e-06	0.000108872
ENSG00000126775.8	ATG14	22863	559.105	0.962569	0.203733	4.72465	2.30513e-06	0.000111834
ENSG00000139679.15	LPAR6	10161	920.894	0.783168	0.165761	4.72468	2.30481e-06	0.000111834
ENSG00000198502.5	HLA-DRB5	3127	350.27	1.61568	0.341888	4.72575	2.29271e-06	0.000111834
ENSG00000179627.9	ZBTB42	100128927	196.836	-1.21974	0.258281	-4.72253	2.32925e-06	0.000112662
ENSG00000172819.16	RARG	5916	536.935	-0.832789	0.1765	-4.71835	2.37768e-06	0.000114444
ENSG00000178726.6	THBD	7056	1264.47	1.34777	0.28566	4.71812	2.38038e-06	0.000114444
ENSG00000179195.15	ZNF664	144348	2541.74	-0.777451	0.165008	-4.7116	2.45777e-06	0.000117811
ENSG00000147155.10	EBP	10682	379.34	-1.11204	0.236186	-4.70832	2.49763e-06	0.000119364
ENSG00000186260.16	MRTFB	57496	965.786	0.836005	0.177592	4.70745	2.5084e-06	0.000119522
ENSG00000143878.9	RHOB	388	29547.1	0.746578	0.158651	4.7058	2.5287e-06	0.000120132
ENSG00000186832.8	KRT16	3868	47.7088	-4.13902	0.880015	-4.70335	2.55925e-06	0.000121224
ENSG00000135437.9	RDH5	5959	456.476	1.12388	0.239244	4.69763	2.63201e-06	0.000124302
ENSG00000148429.14	USP6NL	9712	319.118	0.985626	0.209869	4.69639	2.64803e-06	0.000124691
ENSG00000001084.12	GCLC	2729	1080.87	0.796291	0.169639	4.69403	2.67876e-06	0.000125768
ENSG00000223756.6	TSSC2	650368	231.065	1.44454	0.307862	4.69219	2.70298e-06	0.000126534
ENSG00000116898.11	MRPS15	64960	1700.42	-0.852573	0.181846	-4.68844	2.75297e-06	0.000128417
ENSG00000185633.10	NDUFA4L2	56901	1362.85	-0.967606	0.206402	-4.68797	2.75924e-06	0.000128417
ENSG00000241945.7	PWP2	5822	23.1363	7.40775	1.58274	4.68034	2.864e-06	0.000132906
ENSG00000172893.15	DHCR7	1717	695.037	-1.04635	0.223781	-4.67579	2.92818e-06	0.00013547
ENSG00000185100.10	ADSSL1	122622	568.49	1.07279	0.229461	4.67523	2.93618e-06	0.00013547
ENSG00000150995.19	ITPR1	3708	469.116	1.08072	0.231477	4.6688	3.02971e-06	0.000139384
ENSG00000159423.16	ALDH4A1	8659	1241.05	1.54981	0.332245	4.66466	3.0913e-06	0.00014181
ENSG00000120093.11	HOXB3	3213	397.447	1.12525	0.241559	4.6583	3.18828e-06	0.000145841
ENSG00000121068.13	TBX2	6909	671.51	-0.778943	0.167285	-4.65638	3.21823e-06	0.000146792
ENSG00000175183.9	CSRP2	1466	1227.11	-0.953041	0.204875	-4.65181	3.2904e-06	0.000149657
ENSG00000106780.8	MEGF9	1955	721.669	0.833627	0.179388	4.64707	3.36683e-06	0.0001527
ENSG00000127914.16	AKAP9	10142	759.55	0.806773	0.173855	4.64048	3.47599e-06	0.000157205
ENSG00000104368.17	PLAT	5327	326.191	1.66148	0.358114	4.63953	3.49199e-06	0.000157484
ENSG00000095917.13	TPSD1	23430	41.4621	7.11297	1.53508	4.63363	3.59317e-06	0.000161139
ENSG00000116791.13	CRYZ	1429	482.539	0.898276	0.193986	4.63061	3.64582e-06	0.000163044
ENSG00000133874.1	RNF122	79845	291.322	1.00244	0.21668	4.62638	3.72116e-06	0.000165949
ENSG00000150593.17	PDCD4	27250	1360.03	0.683789	0.14787	4.62427	3.75923e-06	0.000167181
ENSG00000203747.10	FCGR3A	2214	111.022	2.26245	0.489716	4.61993	3.83866e-06	0.000170241
ENSG00000137309.19	HMGA1	3159	547.165	-1.02021	0.220878	-4.61887	3.85842e-06	0.000170645
ENSG00000150630.3	VEGFC	7424	253.276	1.39826	0.302963	4.61528	3.92557e-06	0.000173136
ENSG00000136826.14	KLF4	9314	5923.34	0.928729	0.201339	4.61276	3.97363e-06	0.000174774
ENSG00000163682.16	RPL9	6133	20138.4	-0.840604	0.182434	-4.60772	4.071e-06	0.000178566
ENSG00000166963.12	MAP1A	4130	745.954	-0.953895	0.207241	-4.60282	4.16811e-06	0.000182326
ENSG00000156671.13	SAMD8	142891	834.156	0.73617	0.160154	4.59663	4.2938e-06	0.000187312
ENSG00000174059.16	CD34	947	7164.24	-0.64394	0.140214	-4.59255	4.3787e-06	0.000190497
ENSG00000100344.10	PNPLA3	80339	68.9357	-2.67683	0.583242	-4.58957	4.44155e-06	0.000192708
ENSG00000101280.7	ANGPT4	51378	193.674	1.35999	0.296396	4.58844	4.46563e-06	0.000193229
ENSG00000064763.10	FAR2	55711	271.824	1.27505	0.277957	4.58724	4.49152e-06	0.000193826
ENSG00000111817.17	DSE	29940	713.397	0.931432	0.203316	4.58119	4.62327e-06	0.000198441
ENSG00000188778.5	ADRB3	155	17.461	7.97113	1.7402	4.58059	4.63657e-06	0.00019848
ENSG00000163297.16	ANTXR2	118429	3189.13	0.626111	0.136873	4.57439	4.77612e-06	0.000203909
ENSG00000063177.12	RPL18	6141	10632.1	-0.761405	0.166661	-4.56857	4.91052e-06	0.0002088
ENSG00000092068.19	SLC7A8	23428	482.331	1.19071	0.260646	4.56831	4.91679e-06	0.0002088
ENSG00000138685.15	FGF2	2247	1380.76	0.83173	0.182388	4.56023	5.1098e-06	0.000216423
ENSG00000265018.6	AGAP12P	414224	17.0543	-4.53815	0.997331	-4.55029	5.35708e-06	0.000226298
ENSG00000122877.15	EGR2	1959	112.775	-1.73361	0.381049	-4.54956	5.37583e-06	0.000226492
ENSG00000085185.15	BCORL1	63035	228.187	-1.04575	0.22991	-4.54852	5.40237e-06	0.000226497
ENSG00000140988.15	RPS2	6187	16617.5	-0.942348	0.20718	-4.54845	5.40425e-06	0.000226497
ENSG00000197457.9	STMN3	50861	380.143	-0.940145	0.206875	-4.54451	5.50632e-06	0.000230173
ENSG00000229314.5	ORM1	5004	34.3393	-3.51076	0.772828	-4.54274	5.55277e-06	0.00023151
ENSG00000204388.6	HSPA1B	3304	848.649	0.898431	0.198545	4.52508	6.03735e-06	0.00025106
ENSG00000142676.14	RPL11	6135	21304.6	-0.786325	0.173954	-4.5203	6.17526e-06	0.000254809
ENSG00000184207.8	PGP	283871	439.459	-1.04197	0.230487	-4.52071	6.16324e-06	0.000254809
ENSG00000188070.9	C11orf95	65998	711.34	-0.73613	0.162817	-4.52122	6.14834e-06	0.000254809
ENSG00000117525.13	F3	2152	1451.5	0.857476	0.189799	4.51781	6.2483e-06	0.0002567
ENSG00000177542.10	SLC25A22	79751	218.766	-1.21753	0.269506	-4.51764	6.25316e-06	0.0002567
ENSG00000164694.16	FNDC1	84624	317.641	-1.4217	0.314816	-4.51596	6.30309e-06	0.000258088
ENSG00000128591.15	FLNC	2318	517.6	-1.8054	0.400167	-4.51162	6.4333e-06	0.000262099
ENSG00000221869.4	CEBPD	1052	4454.87	0.721449	0.159909	4.51161	6.43377e-06	0.000262099
ENSG00000169403.11	PTAFR	5724	113.598	1.86342	0.413887	4.50223	6.72426e-06	0.000273237
ENSG00000140284.10	SLC27A2	11001	258.216	1.18773	0.263999	4.49899	6.82771e-06	0.00027604
ENSG00000143669.13	LYST	1130	545.815	1.06589	0.236902	4.49927	6.81856e-06	0.00027604
ENSG00000220205.8	VAMP2	6844	2121.67	-0.606018	0.134891	-4.49264	7.03464e-06	0.000283689
ENSG00000165672.6	PRDX3	10935	1877.91	0.669515	0.149063	4.49148	7.07298e-06	0.000284518
ENSG00000110079.17	MS4A4A	51338	248.922	2.08984	0.46539	4.49051	7.10516e-06	0.000285097
ENSG00000204650.14	LINC02210	147081	114.737	-1.36309	0.303978	-4.48419	7.31906e-06	0.000292945
ENSG00000079689.13	SCGN	10590	68.2049	2.64345	0.592275	4.46321	8.07394e-06	0.000322354
ENSG00000163659.12	TIPARP	25976	651.699	1.0785	0.241908	4.45833	8.26025e-06	0.000328972
ENSG00000164823.10	OSGIN2	734	915.195	0.836949	0.187806	4.45646	8.3324e-06	0.000331022
ENSG00000112936.18	C7	730	1611.65	1.33586	0.299878	4.45468	8.40169e-06	0.000332948
ENSG00000141756.18	FKBP10	60681	947.175	-0.811085	0.182417	-4.44632	8.73534e-06	0.000345316
ENSG00000180806.4	HOXC9	3225	320.2	1.45521	0.32749	4.44353	8.84946e-06	0.000348965
ENSG00000080546.13	SESN1	27244	527.058	0.814365	0.183748	4.43198	9.33737e-06	0.0003673
ENSG00000140678.16	ITGAX	3687	167.469	2.33535	0.527011	4.43131	9.36618e-06	0.000367531
ENSG00000152284.4	TCF7L1	83439	1513.89	-0.758385	0.171234	-4.42893	9.47009e-06	0.0003707
ENSG00000173272.15	MZT2A	653784	629.817	-0.911913	0.206006	-4.42664	9.57132e-06	0.000373749
ENSG00000196230.12	TUBB	203068	9111.42	-0.758356	0.171359	-4.42553	9.62074e-06	0.000374764
ENSG00000115295.19	CLIP4	79745	656.514	0.772643	0.17469	4.42293	9.73691e-06	0.000378369
ENSG00000184613.10	NELL2	4753	51.8697	-2.44179	0.552269	-4.42138	9.80743e-06	0.000380186
ENSG00000152137.6	HSPB8	26353	717.44	-0.960742	0.217401	-4.41921	9.90613e-06	0.000383085
ENSG00000160339.15	FCN2	2220	105.529	-2.07057	0.46888	-4.416	1.00543e-05	0.000386947
ENSG00000137094.14	DNAJB5	25822	269.503	-1.01147	0.229146	-4.41408	1.01439e-05	0.000389458
ENSG00000273033.2	LINC02035	100129550	131.708	1.45223	0.329133	4.4123	1.02276e-05	0.000391731
ENSG00000173530.5	TNFRSF10D	8793	182.935	1.36715	0.310226	4.40695	1.04838e-05	0.000400587
ENSG00000022267.16	FHL1	2273	26105.5	0.664074	0.150779	4.40429	1.06132e-05	0.000404565
ENSG00000173848.18	NET1	10276	1395	0.773281	0.175649	4.40243	1.07045e-05	0.000407075
ENSG00000115956.9	PLEK	5341	233.281	1.96025	0.445612	4.39902	1.08741e-05	0.000412547
ENSG00000120907.17	ADRA1A	148	135.393	1.35863	0.309021	4.39657	1.09976e-05	0.00041608
ENSG00000148334.14	PTGES2	80142	637.333	-0.788143	0.179281	-4.39614	1.10192e-05	0.00041608
ENSG00000151014.5	NOCT	25819	75.3178	1.69103	0.385023	4.39202	1.12304e-05	0.000423057
ENSG00000182199.10	SHMT2	6472	580.852	-0.870763	0.198645	-4.38352	1.16778e-05	0.000438876
ENSG00000013561.17	RNF14	9604	1140.98	0.676971	0.154515	4.38127	1.17987e-05	0.000442384
ENSG00000164669.13	INTS4P1	285905	21.8757	6.99935	1.59805	4.37992	1.18721e-05	0.000444093
ENSG00000049540.16	ELN	2006	2427.97	0.634264	0.14483	4.37938	1.19017e-05	0.000444164
ENSG00000116678.19	LEPR	3953	375.446	1.16105	0.265317	4.37611	1.20818e-05	0.000449838
ENSG00000223482.7	NUTM2A-AS1	728190	227.901	-1.04601	0.239109	-4.3746	1.21655e-05	0.0004519
ENSG00000204287.13	HLA-DRA	3122	4160.2	1.08268	0.247605	4.3726	1.22778e-05	0.000455018
ENSG00000168077.13	SCARA3	51435	628.604	-0.943096	0.21591	-4.36801	1.25385e-05	0.000463606
ENSG00000157617.16	C2CD2	25966	2927.16	0.684618	0.15698	4.3612	1.29354e-05	0.000477178
ENSG00000106330.11	MOSPD3	64598	298.879	-0.906848	0.208029	-4.35924	1.30517e-05	0.000480362
ENSG00000146707.14	POMZP3	22932	184.08	-1.1414	0.26194	-4.3575	1.31554e-05	0.000483068
ENSG00000206190.11	ATP10A	57194	405.642	1.05419	0.2421	4.35434	1.33471e-05	0.000488985
ENSG00000082641.15	NFE2L1	4779	6967.02	0.553181	0.127106	4.35213	1.3482e-05	0.000492799
ENSG00000170370.11	EMX2	2018	177.069	-1.46458	0.336616	-4.35088	1.35591e-05	0.00049449
ENSG00000059804.15	SLC2A3	6515	1371.47	0.698124	0.160614	4.3466	1.38265e-05	0.000503097
ENSG00000097021.19	ACOT7	11332	288.419	-0.932262	0.214561	-4.34498	1.3929e-05	0.000505678
ENSG00000137801.10	THBS1	7057	3275.97	1.13025	0.260644	4.33637	1.44852e-05	0.000523222
ENSG00000142798.19	HSPG2	3339	9713.89	0.544362	0.125539	4.33622	1.44957e-05	0.000523222
ENSG00000164292.12	RHOBTB3	22836	2942.36	0.842124	0.194217	4.33599	1.45104e-05	0.000523222
ENSG00000139192.11	TAPBPL	55080	511.698	0.806615	0.18608	4.33477	1.45915e-05	0.000524968
ENSG00000046889.18	PREX2	80243	794.569	0.941635	0.217461	4.33014	1.49012e-05	0.000534908
ENSG00000170430.9	MGMT	4255	1043.72	-0.878715	0.202965	-4.32939	1.49522e-05	0.000535537
ENSG00000245812.2	LINC02202	101927740	216.771	1.10408	0.255276	4.32502	1.52515e-05	0.000545038
ENSG00000143125.5	PROK1	84432	23.2265	4.95336	1.14589	4.3227	1.5413e-05	0.00054958
ENSG00000095970.16	TREM2	54209	89.8452	3.11555	0.721354	4.31903	1.56717e-05	0.000556802
ENSG00000126005.16	MMP24OS	101410538	1356.94	-0.731242	0.169314	-4.31884	1.56851e-05	0.000556802
ENSG00000151348.13	EXT2	2132	1068.84	0.692342	0.160355	4.31756	1.57762e-05	0.000557566
ENSG00000141698.16	NT5C3B	115024	668.506	-0.769803	0.178399	-4.31505	1.59563e-05	0.00056269
ENSG00000151090.18	THRB	7068	812.174	0.685405	0.158902	4.31338	1.60779e-05	0.000564728
ENSG00000206527.9	HACD2	201562	2270.05	0.775853	0.179875	4.31328	1.60847e-05	0.000564728
ENSG00000087087.19	SRRT	51593	1574.06	-0.652336	0.151646	-4.3017	1.69492e-05	0.000588036
ENSG00000111642.15	CHD4	1108	337.14	-0.885429	0.205845	-4.30144	1.69689e-05	0.000588036
ENSG00000128590.4	DNAJB9	4189	356.3	0.851717	0.197914	4.30346	1.68148e-05	0.000588036
ENSG00000165194.15	PCDH19	57526	119.302	2.17686	0.505956	4.30246	1.6891e-05	0.000588036
ENSG00000169221.13	TBC1D10B	26000	917.655	-0.700586	0.162868	-4.30154	1.69614e-05	0.000588036
ENSG00000174136.11	RGMB	285704	244.69	-0.966248	0.224536	-4.30332	1.68261e-05	0.000588036
ENSG00000138835.22	RGS3	5998	1533.99	0.624264	0.145148	4.30087	1.70131e-05	0.000588293
ENSG00000113319.12	RASGRF2	5924	678.079	-0.89907	0.209277	-4.29607	1.73854e-05	0.00059987
ENSG00000100842.12	EFS	10278	602.789	-0.722158	0.16829	-4.29115	1.77753e-05	0.000610693
ENSG00000138448.11	ITGAV	3685	1085.69	0.853632	0.198916	4.29141	1.77538e-05	0.000610693
ENSG00000170989.9	S1PR1	1901	1879.67	1.06275	0.247752	4.28956	1.79026e-05	0.000613748
ENSG00000072310.16	SREBF1	6720	4985.97	-1.06735	0.248916	-4.28798	1.80308e-05	0.000616824
ENSG00000188257.11	PLA2G2A	5320	2841.67	0.885453	0.206552	4.28682	1.81247e-05	0.000618714
ENSG00000172037.13	LAMB2	3913	9380.15	0.627869	0.146589	4.2832	1.84226e-05	0.000627546
ENSG00000105640.12	RPL18A	6142	11183.6	-0.809709	0.189441	-4.27421	1.91815e-05	0.000652009
ENSG00000033627.16	ATP6V0A1	535	1052.22	-0.753974	0.176527	-4.27117	1.94453e-05	0.000659576
ENSG00000037965.5	HOXC8	3224	195.08	1.78421	0.417939	4.26906	1.96295e-05	0.000660228
ENSG00000198478.7	SH3BGRL2	83699	817.605	0.828009	0.193922	4.26981	1.95644e-05	0.000660228
ENSG00000182742.5	HOXB4	3214	157.909	1.29128	0.303451	4.25532	2.08746e-05	0.000699895
ENSG00000197965.11	MPZL1	9019	1957.35	-0.689158	0.161961	-4.25509	2.08963e-05	0.000699895
ENSG00000081320.10	STK17B	9262	439.363	1.2111	0.285074	4.24839	2.15313e-05	0.000719658
ENSG00000059573.8	ALDH18A1	5832	600.113	0.734255	0.172915	4.24633	2.17302e-05	0.000724792
ENSG00000103647.12	CORO2B	10391	507.647	-0.816404	0.192324	-4.24493	2.18657e-05	0.000727797
ENSG00000134070.4	IRAK2	3656	201.49	1.07994	0.254609	4.24155	2.21981e-05	0.000737329
ENSG00000112414.14	ADGRG6	57211	84.2259	2.05779	0.486239	4.23205	2.31571e-05	0.000767587
ENSG00000061273.17	HDAC7	51564	2136.85	-0.712627	0.16841	-4.23151	2.32126e-05	0.000767837
ENSG00000160932.10	LY6E	4061	1505.96	-0.614095	0.145191	-4.22957	2.34134e-05	0.000772604
ENSG00000169302.15	STK32A	202374	138.851	1.69355	0.400488	4.22873	2.35014e-05	0.000772604
ENSG00000171914.16	TLN2	83660	2540.22	0.701167	0.165799	4.22901	2.34723e-05	0.000772604
ENSG00000051108.14	HERPUD1	9709	2054.94	0.631446	0.149512	4.22337	2.40676e-05	0.000787982
ENSG00000136732.15	GYPC	2995	4448.89	-0.673341	0.159478	-4.22216	2.41973e-05	0.000790609
ENSG00000088256.8	GNA11	2767	1427.64	-0.582069	0.138118	-4.2143	2.50552e-05	0.000815313
ENSG00000104043.14	ATP8B4	79895	462.119	0.858201	0.203633	4.21445	2.50388e-05	0.000815313
ENSG00000143196.4	DPT	1805	3523.89	0.607242	0.144165	4.21214	2.52962e-05	0.000821485
ENSG00000140859.15	KIFC3	3801	826.051	-0.720919	0.171501	-4.20358	2.62731e-05	0.000851483
ENSG00000166435.15	XRRA1	143570	99.6021	1.52228	0.36234	4.20125	2.65448e-05	0.00085855
ENSG00000102409.9	BEX4	56271	367.207	-0.909162	0.216652	-4.19641	2.71177e-05	0.000873552
ENSG00000168209.4	DDIT4	54541	989.861	1.12287	0.267551	4.19686	2.70641e-05	0.000873552
ENSG00000147162.13	OGT	8473	2393.62	0.615503	0.146725	4.19494	2.72948e-05	0.000877488
ENSG00000128918.14	ALDH1A2	8854	129.953	1.94459	0.463865	4.19214	2.76337e-05	0.000886604
ENSG00000197249.13	SERPINA1	5265	56.3476	2.1429	0.511412	4.19016	2.78757e-05	0.00089258
ENSG00000149260.16	CAPN5	726	308.858	-0.845553	0.201909	-4.18779	2.8168e-05	0.000900138
ENSG00000006327.13	TNFRSF12A	51330	236.166	-1.46916	0.351218	-4.18304	2.87636e-05	0.000915843
ENSG00000071564.14	TCF3	6929	653.199	-0.852723	0.203873	-4.18262	2.8817e-05	0.000915843
ENSG00000167173.18	C15orf39	56905	701.735	-0.800568	0.191409	-4.18251	2.88311e-05	0.000915843
ENSG00000197859.9	ADAMTSL2	9719	99.1723	1.76533	0.4224	4.17928	2.92429e-05	0.000927087
ENSG00000103145.10	HCFC1R1	54985	833.495	-0.868475	0.207891	-4.17755	2.94671e-05	0.000932349
ENSG00000189221.9	MAOA	4128	6569.17	0.578053	0.138409	4.1764	2.96158e-05	0.000935206
ENSG00000179144.4	GIMAP7	168537	499.877	0.958455	0.23001	4.16701	3.08625e-05	0.000970857
ENSG00000223496.2	EXOSC6	118460	607.209	-0.72404	0.173757	-4.16698	3.08661e-05	0.000970857
ENSG00000011009.10	LYPLA2	11313	674.17	-0.725139	0.174191	-4.16291	3.14221e-05	0.00098399
ENSG00000186827.10	TNFRSF4	7293	274.628	-1.19827	0.287869	-4.16257	3.1468e-05	0.00098399
ENSG00000168003.16	SLC3A2	6520	1779.27	0.571993	0.137469	4.16088	3.17022e-05	0.000989381
ENSG00000276070.4	CCL4L2	9560	22.5544	4.52448	1.08809	4.15818	3.20795e-05	0.000999207
ENSG00000142541.16	RPL13A	23521	29006.1	-0.726156	0.174655	-4.15766	3.21519e-05	0.000999518
ENSG00000119699.7	TGFB3	7043	360.68	-1.12373	0.270539	-4.15365	3.27208e-05	0.00101523
ENSG00000113790.10	EHHADH	1962	407.348	1.0716	0.258171	4.15072	3.31438e-05	0.00102637
ENSG00000112874.9	NUDT12	83594	168.827	1.42601	0.343675	4.14931	3.33483e-05	0.00103071
ENSG00000173175.14	ADCY5	111	1271.63	0.716193	0.172706	4.14689	3.37023e-05	0.00103964
ENSG00000137642.12	SORL1	6653	110.461	1.56917	0.378666	4.14395	3.41377e-05	0.00105105
ENSG00000145901.15	TNIP1	10318	6529.89	0.597595	0.144335	4.14034	3.46786e-05	0.00106565
ENSG00000105245.9	NUMBL	9253	863.077	-0.646754	0.156434	-4.13437	3.55937e-05	0.00108959
ENSG00000141753.6	IGFBP4	3487	11708.9	-0.649087	0.157093	-4.13186	3.59839e-05	0.00109943
ENSG00000187260.15	WDR86	349136	203.271	1.07569	0.260767	4.1251	3.70575e-05	0.00113008
ENSG00000164626.8	KCNK5	8645	67.0602	-2.13326	0.517578	-4.12162	3.76218e-05	0.0011451
ENSG00000174175.16	SELP	6403	225.276	2.00698	0.487087	4.12038	3.7825e-05	0.00114911
ENSG00000132879.13	FBXO44	93611	296.123	-0.865876	0.210411	-4.11518	3.86886e-05	0.00117311
ENSG00000170638.9	TRABD	80305	498.067	-0.818376	0.199101	-4.11035	3.95066e-05	0.00119565
ENSG00000156398.12	SFXN2	118980	87.5488	-1.4165	0.345105	-4.10453	4.05129e-05	0.0012238
ENSG00000108298.11	RPL19	6143	19348.8	-0.724921	0.176896	-4.09801	4.16712e-05	0.00125642
ENSG00000107957.16	SH3PXD2A	9644	2043.07	-0.814834	0.199266	-4.08918	4.329e-05	0.00130277
ENSG00000050820.16	BCAR1	9564	925.673	-0.686952	0.168044	-4.08794	4.35219e-05	0.00130702
ENSG00000172757.12	CFL1	1072	7530.12	-0.521044	0.127471	-4.08755	4.35946e-05	0.00130702
ENSG00000234719.8	NPIPB2	729978	12.4597	-4.10416	1.00419	-4.08703	4.36922e-05	0.0013075
ENSG00000265107.2	GJA5	2702	208.323	1.56084	0.381946	4.08656	4.37819e-05	0.00130774
ENSG00000040633.12	PHF23	79142	493.976	-0.807967	0.197833	-4.08409	4.42494e-05	0.00131924
ENSG00000182195.7	LDOC1	23641	513.222	0.860929	0.211008	4.08007	4.50222e-05	0.00133979
ENSG00000069399.14	BCL3	602	389.747	-0.849421	0.208211	-4.07963	4.51081e-05	0.00133985
ENSG00000169100.13	SLC25A6	293	11506.3	-0.688556	0.168888	-4.07699	4.56227e-05	0.00135263
ENSG00000166275.15	BORCS7	119032	456.248	0.789065	0.193597	4.07581	4.58548e-05	0.001357
ENSG00000138175.8	ARL3	403	396.262	-0.793361	0.194729	-4.07418	4.6176e-05	0.00136147
ENSG00000184557.4	SOCS3	9021	9010.02	1.13374	0.278453	4.07157	4.66973e-05	0.00137431
ENSG00000149084.12	HSD17B12	51144	404.251	-0.784132	0.192622	-4.07082	4.68472e-05	0.00137619
ENSG00000175471.19	MCTP1	79772	236.399	1.03833	0.255104	4.07022	4.69683e-05	0.00137722
ENSG00000106733.20	NMRK1	54981	685.64	0.670648	0.164927	4.06634	4.77565e-05	0.00139777
ENSG00000114378.16	HYAL1	3373	270.169	1.08569	0.26726	4.06231	4.85885e-05	0.00141953
ENSG00000105722.9	ERF	2077	687.443	-0.854712	0.210678	-4.05697	4.97142e-05	0.00144977
ENSG00000100300.17	TSPO	706	3075.82	0.785879	0.193765	4.05583	4.99562e-05	0.00145418
ENSG00000041515.15	MYO16	23026	182.566	1.12428	0.277668	4.049	5.1437e-05	0.00149046
ENSG00000188153.13	COL4A5	1287	126.701	1.57834	0.389829	4.0488	5.14817e-05	0.00149046
ENSG00000154262.12	ABCA6	23460	774.272	0.729915	0.180385	4.04642	5.20066e-05	0.00150145
ENSG00000166250.11	CLMP	79827	3609.37	0.62826	0.155339	4.04444	5.24473e-05	0.00150928
ENSG00000221823.10	PPP3R1	5534	792.966	0.651063	0.161005	4.04375	5.26032e-05	0.00150928
ENSG00000182534.13	MXRA7	439921	2998.83	0.562061	0.139011	4.0433	5.27047e-05	0.00150949
ENSG00000143995.19	MEIS1	4211	231.639	1.10753	0.274101	4.04061	5.33134e-05	0.00152419
ENSG00000109686.17	SH3D19	152503	3096.91	0.677802	0.167776	4.03992	5.34684e-05	0.0015259
ENSG00000087842.10	PIR	8544	526.646	0.739922	0.183178	4.03935	5.35984e-05	0.00152689
ENSG00000141985.9	SH3GL1	6455	1655.04	-0.601547	0.149156	-4.03301	5.50664e-05	0.00156314
ENSG00000169136.10	ATF5	22809	791.293	-1.01654	0.252125	-4.03191	5.53257e-05	0.00156772
ENSG00000183386.9	FHL3	2275	194.708	-1.25524	0.311359	-4.03148	5.54266e-05	0.00156781
ENSG00000135916.15	ITM2C	81618	718.358	-0.835057	0.207177	-4.03064	5.56254e-05	0.00157066
ENSG00000161642.17	ZNF385A	25946	1371.87	-1.01104	0.25114	-4.02582	5.67781e-05	0.00160038
ENSG00000103148.15	NPRL3	8131	794.867	-0.63222	0.157108	-4.02412	5.7189e-05	0.00160686
ENSG00000136630.12	HLX	3142	545.333	-1.19018	0.295902	-4.0222	5.76565e-05	0.0016166
ENSG00000188001.9	TPRG1	285386	614.733	-0.765272	0.190335	-4.02066	5.80362e-05	0.00162157
ENSG00000148297.15	MED22	6837	626.174	-0.655816	0.163145	-4.01983	5.82413e-05	0.00162447
ENSG00000113721.13	PDGFRB	5159	7023.23	-0.602751	0.150151	-4.01431	5.9621e-05	0.00165144
ENSG00000163576.17	EFHB	151651	28.8832	4.32824	1.07801	4.01502	5.94404e-05	0.00165144
ENSG00000178951.8	ZBTB7A	51341	871.619	-0.627068	0.1562	-4.01453	5.95649e-05	0.00165144
ENSG00000198677.11	TTC37	9652	874.083	0.680981	0.169607	4.01505	5.9434e-05	0.00165144
ENSG00000006534.15	ALDH3B1	221	261.273	0.924536	0.23039	4.01292	5.99711e-05	0.00165827
ENSG00000134531.9	EMP1	2012	16140.8	0.654887	0.163551	4.00417	6.22345e-05	0.00171789
ENSG00000115268.9	RPS15	6209	8074.88	-0.729123	0.182261	-4.00044	6.32252e-05	0.00174223
ENSG00000083720.12	OXCT1	5019	1387.07	0.739609	0.18499	3.99811	6.38494e-05	0.00174762
ENSG00000144713.12	RPL32	6161	16273.6	-0.688647	0.172244	-3.99808	6.38574e-05	0.00174762
ENSG00000164086.9	DUSP7	1849	456.181	-0.832366	0.208135	-3.99917	6.35653e-05	0.00174762
ENSG00000198947.15	DMD	1756	956.226	0.862055	0.215595	3.99849	6.37478e-05	0.00174762
ENSG00000115363.13	EVA1A	84141	22.0581	-2.62535	0.656742	-3.99754	6.40049e-05	0.00174867
ENSG00000106624.10	AEBP1	165	4687.27	0.651297	0.162999	3.99572	6.44981e-05	0.00175615
ENSG00000122254.6	HS3ST2	9956	41.7286	2.49292	0.623841	3.99608	6.43992e-05	0.00175615
ENSG00000115290.9	GRB14	2888	79.2557	1.65304	0.414054	3.99232	6.54295e-05	0.00177848
ENSG00000173209.23	AHSA2P	130872	1198.85	-0.673123	0.16869	-3.99029	6.59914e-05	0.00179071
ENSG00000057294.14	PKP2	5318	574.279	1.07674	0.270086	3.98665	6.7013e-05	0.00181229
ENSG00000197406.7	DIO3	1735	41.7363	-2.24812	0.565134	-3.97803	6.94876e-05	0.00187605
ENSG00000164104.11	HMGB2	3148	996.554	0.654995	0.164797	3.97456	7.05085e-05	0.00190041
ENSG00000106333.12	PCOLCE	5118	1815.94	-0.680524	0.17144	-3.96946	7.20355e-05	0.0019383
ENSG00000138326.19	RPS24	6229	13151.6	-0.792829	0.199937	-3.96539	7.32761e-05	0.00196837
ENSG00000188643.10	S100A16	140576	2058.11	-0.611001	0.154288	-3.96013	7.49086e-05	0.0020055
ENSG00000182175.14	RGMA	56963	546.604	-0.883775	0.223202	-3.95952	7.50998e-05	0.00200726
ENSG00000007933.12	FMO3	2328	305.636	-1.56525	0.395406	-3.95858	7.53967e-05	0.00201184
ENSG00000060762.18	MPC1	51660	1108.31	-0.65948	0.166705	-3.95597	7.62232e-05	0.00203051
ENSG00000137274.12	BPHL	670	370.153	0.93977	0.237799	3.95195	7.75167e-05	0.00205703
ENSG00000186188.10	FFAR4	338557	185.508	-1.26943	0.321238	-3.95168	7.76043e-05	0.00205703
ENSG00000258498.8	DIO3OS	64150	521.852	-0.974202	0.246591	-3.95067	7.79322e-05	0.0020623
ENSG00000115170.13	ACVR1	90	558.343	0.740635	0.187568	3.94861	7.8605e-05	0.0020748
ENSG00000197355.10	UAP1L1	91373	265.413	-1.02625	0.259913	-3.94844	7.86636e-05	0.0020748
ENSG00000230590.9	FTX	100302692	706.714	0.668041	0.169212	3.94794	7.88256e-05	0.00207565
ENSG00000184545.10	DUSP8	1850	267.882	-1.63897	0.4155	-3.94456	7.99466e-05	0.00210172
ENSG00000158481.12	CD1C	911	28.7226	3.38602	0.859266	3.9406	8.12779e-05	0.00213321
ENSG00000134201.11	GSTM5	2949	506.96	-0.812007	0.206195	-3.93806	8.21425e-05	0.00215238
ENSG00000187098.15	MITF	4286	407.175	0.735272	0.186763	3.93693	8.25323e-05	0.00215906
ENSG00000132485.13	ZRANB2	9406	1174.8	0.618063	0.157054	3.93535	8.30769e-05	0.00216976
ENSG00000081087.14	OSTM1	28962	741.883	0.704297	0.179303	3.92798	8.56627e-05	0.00223115
ENSG00000100968.13	NFATC4	4776	742.065	-0.791717	0.201565	-3.92786	8.57062e-05	0.00223115
ENSG00000158246.7	TENT5B	115572	66.754	-1.88818	0.481312	-3.92297	8.74624e-05	0.00227022
ENSG00000197958.12	RPL12	6136	15981.3	-0.743368	0.189495	-3.9229	8.74905e-05	0.00227022
ENSG00000163069.12	SGCB	6443	1500.93	0.634298	0.161819	3.91979	8.86243e-05	0.00229592
ENSG00000134769.21	DTNA	1837	308.613	1.4139	0.360815	3.91862	8.90557e-05	0.00230336
ENSG00000174099.11	MSRB3	253827	1479.61	0.889828	0.2272	3.91649	8.98464e-05	0.00232007
ENSG00000005238.19	FAM214B	80256	659.301	-0.64812	0.165504	-3.91603	9.00181e-05	0.00232076
ENSG00000175906.4	ARL4D	379	127.836	-1.22505	0.312941	-3.91462	9.05449e-05	0.00233059
ENSG00000153561.12	RMND5A	64795	1048.22	0.567153	0.144909	3.91385	9.08356e-05	0.00233432
ENSG00000143384.12	MCL1	4170	8772.33	0.756852	0.193513	3.91112	9.18703e-05	0.00235335
ENSG00000159212.12	CLIC6	54102	259.803	-0.944029	0.241366	-3.91119	9.18407e-05	0.00235335
ENSG00000155366.16	RHOC	389	2648.6	-0.673209	0.172175	-3.91003	9.22835e-05	0.00235427
ENSG00000167658.15	EEF2	1938	45495.5	-0.531025	0.13581	-3.91005	9.22766e-05	0.00235427
ENSG00000185432.11	METTL7A	25840	4154.52	0.677141	0.173188	3.90987	9.23473e-05	0.00235427
ENSG00000178982.9	EIF3K	27335	4411.23	-0.687551	0.17587	-3.90943	9.25151e-05	0.0023548
ENSG00000168216.11	LMBRD1	55788	943.329	0.611073	0.15635	3.90837	9.2922e-05	0.00235766
ENSG00000264364.2	DYNLL2	140735	3189.09	-0.542434	0.138898	-3.90528	9.41157e-05	0.00238417
ENSG00000166147.13	FBN1	2200	4820.6	0.955749	0.245067	3.89995	9.62112e-05	0.0024334
ENSG00000106351.12	AGFG2	3268	375.738	-0.851193	0.218498	-3.89566	9.79306e-05	0.00247298
ENSG00000107821.14	KAZALD1	81621	206.477	-0.911929	0.234149	-3.89465	9.83424e-05	0.00247382
ENSG00000134824.13	FADS2	9415	1801.02	-0.986286	0.253255	-3.89444	9.84275e-05	0.00247382
ENSG00000167178.15	ISLR2	57611	118.039	-1.97657	0.507443	-3.89516	9.81334e-05	0.00247382
ENSG00000111052.7	LIN7A	8825	210.016	-1.15748	0.297269	-3.89372	9.87166e-05	0.0024772
ENSG00000154803.12	FLCN	201163	392.102	0.761396	0.195798	3.88868	0.000100789	0.00252525
ENSG00000135677.10	GNS	2799	3819.89	0.500967	0.12893	3.88557	0.00010209	0.00255386
ENSG00000143119.13	CD53	963	177.822	2.0584	0.529999	3.88377	0.000102849	0.00256882
ENSG00000113594.9	LIFR	3977	1272.04	1.08338	0.279046	3.88243	0.000103418	0.002579
ENSG00000107140.15	TESK1	7016	1565.04	-0.736639	0.189859	-3.87992	0.000104489	0.00260167
ENSG00000138639.17	ARHGAP24	83478	431.667	0.708189	0.182698	3.87629	0.000106062	0.00263265
ENSG00000114646.9	CSPG5	10675	49.25	-1.77143	0.457111	-3.87527	0.000106506	0.00263956
ENSG00000133317.14	LGALS12	85329	4401.97	-0.9916	0.255916	-3.87471	0.000106752	0.00264158
ENSG00000177954.12	RPS27	6232	14284	-0.681695	0.175968	-3.87396	0.00010708	0.00264561
ENSG00000167130.17	DOLPP1	57171	208.231	-1.00916	0.260619	-3.87216	0.000107875	0.00265449
ENSG00000173156.6	RHOD	29984	281.974	-1.10951	0.286508	-3.87254	0.000107708	0.00265449
ENSG00000183696.13	UPP1	7378	654.571	0.837513	0.216299	3.87202	0.000107937	0.00265449
ENSG00000167851.14	CD300A	11314	56.543	2.45791	0.634857	3.8716	0.000108125	0.00265504
ENSG00000109944.10	JHY	79864	199.7	1.09117	0.281872	3.87116	0.000108317	0.00265567
ENSG00000162976.12	PQLC3	130814	680.391	0.664253	0.171676	3.86923	0.00010918	0.00267275
ENSG00000080845.17	DLGAP4	22839	946.127	-0.679131	0.175583	-3.86786	0.000109795	0.0026837
ENSG00000119711.12	ALDH6A1	4329	905.148	0.750859	0.194188	3.86666	0.000110335	0.00269277
ENSG00000177374.12	HIC1	3090	1017.68	-0.70685	0.182924	-3.86418	0.000111463	0.00271616
ENSG00000153446.15	C16orf89	146556	115.969	2.05386	0.531707	3.86276	0.000112111	0.00272781
ENSG00000089335.20	ZNF302	55900	534.704	0.707061	0.183355	3.85624	0.000115146	0.0027974
ENSG00000103168.16	TAF1C	9013	987.943	-0.942971	0.2446	-3.85515	0.000115658	0.00280558
ENSG00000100077.14	GRK3	157	2395.54	-0.629729	0.163383	-3.85431	0.000116056	0.0028077
ENSG00000127586.16	CHTF18	63922	201.26	-0.93996	0.243878	-3.85423	0.000116096	0.0028077
ENSG00000156515.23	HK1	3098	1534.49	-0.622146	0.161496	-3.85238	0.000116973	0.00282465
ENSG00000077458.12	FAM76B	143684	248.773	0.855915	0.222255	3.85106	0.00011761	0.00282723
ENSG00000136244.11	IL6	3569	520.452	1.26874	0.329416	3.85147	0.000117411	0.00282723
ENSG00000165795.23	NDRG2	57447	3795.26	0.502372	0.130441	3.85134	0.000117475	0.00282723
ENSG00000105373.18	NOP53	29997	7267.52	-0.584097	0.151689	-3.85063	0.000117812	0.00282784
ENSG00000172354.9	GNB2	2783	4190.89	-0.48751	0.126731	-3.8468	0.000119673	0.00286821
ENSG00000158445.9	KCNB1	3745	326.498	-1.35652	0.352759	-3.84546	0.000120325	0.00287524
ENSG00000181656.6	GPR88	54112	29.7721	2.48919	0.647299	3.84551	0.000120304	0.00287524
ENSG00000120156.20	TEK	7010	603.532	0.987703	0.256992	3.84332	0.00012138	0.00289491
ENSG00000161981.10	SNRNP25	79622	363.008	-0.848876	0.220918	-3.84249	0.000121791	0.0028973
ENSG00000184986.10	TMEM121	80757	42.5206	-1.96063	0.510333	-3.84187	0.0001221	0.00290033
ENSG00000075624.14	ACTB	60	53855.6	-0.521729	0.135842	-3.8407	0.000122686	0.00290993
ENSG00000114541.14	FRMD4B	23150	198.656	1.30578	0.340843	3.83104	0.000127602	0.00302027
ENSG00000138764.14	CCNG2	901	817.957	0.590382	0.154114	3.83082	0.000127715	0.00302027
ENSG00000125691.12	RPL23	9349	16610	-0.652472	0.170339	-3.83044	0.000127916	0.00302056
ENSG00000137267.5	TUBB2A	7280	1181.74	-0.623202	0.162774	-3.82863	0.000128856	0.00303827
ENSG00000146374.13	RSPO3	84870	883.847	1.33953	0.350223	3.82478	0.000130887	0.00308161
ENSG00000163131.10	CTSS	1520	477.393	1.55571	0.406861	3.82368	0.000131473	0.00309087
ENSG00000214530.9	STARD10	10809	186.499	-0.966314	0.252874	-3.82132	0.000132738	0.00311208
ENSG00000250479.8	CHCHD10	400916	2457.08	-0.782955	0.204894	-3.82127	0.000132764	0.00311208
ENSG00000118515.11	SGK1	6446	1800.82	0.728004	0.190804	3.81545	0.000135937	0.0031818
ENSG00000073737.16	DHRS9	10170	59.275	2.3395	0.613413	3.81391	0.000136783	0.00319693
ENSG00000197442.9	MAP3K5	4217	771.023	0.737575	0.193602	3.80975	0.000139108	0.00324653
ENSG00000062485.18	CS	1431	5128.61	-0.538517	0.141427	-3.80774	0.000140245	0.00326831
ENSG00000121440.14	PDZRN3	23024	1208.21	0.686973	0.180538	3.80516	0.000141715	0.00329297
ENSG00000129675.15	ARHGEF6	9459	2402.57	0.515438	0.135457	3.80517	0.00014171	0.00329297
ENSG00000115084.13	SLC35F5	80255	326.492	0.782951	0.2058	3.80443	0.000142129	0.0032978
ENSG00000171206.14	TRIM8	81603	3738.6	-0.512376	0.134705	-3.80369	0.000142557	0.00330296
ENSG00000164754.14	RAD21	5885	1960.75	0.661854	0.174047	3.80272	0.000143114	0.00331107
ENSG00000174749.5	FAM241A	132720	1005.63	0.719597	0.18934	3.80056	0.00014437	0.0033353
ENSG00000061337.15	LZTS1	11178	145.117	-1.09428	0.288147	-3.79763	0.000146087	0.00337012
ENSG00000165502.6	RPL36AL	6166	2738.04	-0.662804	0.174591	-3.79632	0.000146859	0.00338304
ENSG00000117425.13	PTCH2	8643	130.937	-1.20412	0.31742	-3.79347	0.000148556	0.00341721
ENSG00000154258.16	ABCA9	10350	853.082	0.940288	0.247948	3.79228	0.000149271	0.00342874
ENSG00000107223.12	EDF1	8721	4010.46	-0.655462	0.172866	-3.79174	0.000149597	0.00343053
ENSG00000167747.14	C19orf48	84798	303.32	-0.864754	0.228081	-3.79144	0.000149778	0.00343053
ENSG00000271503.5	CCL5	6352	102.962	1.64093	0.432858	3.79093	0.000150085	0.00343265
ENSG00000124302.12	CHST8	64377	15.9896	-3.51072	0.926281	-3.79012	0.000150573	0.00343892
ENSG00000151500.14	THYN1	29087	914.977	-0.606858	0.160172	-3.78878	0.00015139	0.00345265
ENSG00000244734.4	HBB	3043	7683.38	3.09459	0.817102	3.78727	0.00015231	0.00346868
ENSG00000112511.17	PHF1	5252	1345.96	-0.636849	0.1682	-3.78625	0.000152939	0.00347807
ENSG00000179241.12	LDLRAD3	143458	472.954	0.772279	0.203992	3.78582	0.000153201	0.00347907
ENSG00000272034.1	SNORD14A	26822	34.6058	-2.19442	0.579989	-3.78356	0.000154604	0.00350586
ENSG00000275993.2	SIK1B	102724428	553.075	1.14375	0.302321	3.78321	0.000154818	0.00350586
ENSG00000183092.16	BEGAIN	57596	18.2998	-2.81669	0.745214	-3.77971	0.00015701	0.00355046
ENSG00000123243.14	ITIH5	80760	10345.8	0.782577	0.207266	3.77572	0.000159547	0.00360274
ENSG00000152661.8	GJA1	2697	1108.65	0.718566	0.190431	3.77336	0.000161062	0.00363183
ENSG00000063245.14	EPN1	29924	2737.92	-0.549907	0.145788	-3.77195	0.000161975	0.00363706
ENSG00000137871.20	ZNF280D	54816	491.591	0.686641	0.182008	3.77259	0.00016156	0.00363706
ENSG00000165802.22	NSMF	26012	666.872	-0.72561	0.192368	-3.77199	0.000161949	0.00363706
ENSG00000104897.9	SF3A2	8175	1025.55	-0.694804	0.184248	-3.77102	0.000162581	0.00364447
ENSG00000127124.15	HIVEP3	59269	269.603	0.863615	0.22903	3.77075	0.00016276	0.00364447
ENSG00000143368.9	SF3B4	10262	864.223	-0.586527	0.155598	-3.7695	0.000163575	0.00365759
ENSG00000162104.9	ADCY9	115	348.658	-0.72614	0.192728	-3.76769	0.000164763	0.00367901
ENSG00000153208.16	MERTK	10461	136.506	1.68686	0.447975	3.76552	0.000166205	0.00370605
ENSG00000122547.10	EEPD1	80820	1300.35	-0.643129	0.170855	-3.76418	0.000167099	0.00372079
ENSG00000135046.13	ANXA1	301	15605.7	0.600166	0.159523	3.76225	0.000168389	0.00374433
ENSG00000130511.15	SSBP4	170463	881.895	-0.576385	0.15326	-3.76084	0.000169341	0.00375506
ENSG00000166501.13	PRKCB	5579	43.3931	2.88983	0.768361	3.76103	0.000169212	0.00375506
ENSG00000101255.10	TRIB3	57761	105.329	-1.60349	0.426571	-3.75902	0.000170581	0.00377733
ENSG00000164048.13	ZNF589	51385	257.469	-0.839748	0.223467	-3.75782	0.000171397	0.00379014
ENSG00000121104.7	FAM117A	81558	332.518	-0.879411	0.234232	-3.75444	0.000173732	0.00383648
ENSG00000240771.6	ARHGEF25	115557	229.889	-1.00325	0.26738	-3.75215	0.000175323	0.00386629
ENSG00000135439.11	AGAP2	116986	119.301	-1.81223	0.483301	-3.7497	0.000177047	0.00389893
ENSG00000099998.17	GGT5	2687	1670.18	-0.788774	0.210426	-3.74847	0.000177917	0.00390279
ENSG00000186472.19	PCLO	27445	180.667	1.72693	0.460685	3.74862	0.00017781	0.00390279
ENSG00000228278.3	ORM2	5005	30.9048	-2.72631	0.72756	-3.7472	0.000178818	0.00391637
ENSG00000108984.14	MAP2K6	5608	232.364	-0.903654	0.241234	-3.74596	0.000179702	0.00392501
ENSG00000128274.16	A4GALT	53947	1077.31	-0.837706	0.223624	-3.74605	0.000179637	0.00392501
ENSG00000159714.11	ZDHHC1	29800	430.569	-0.697099	0.186143	-3.74496	0.00018042	0.00392996
ENSG00000198113.2	TOR4A	54863	186.904	-0.907188	0.242234	-3.74509	0.000180328	0.00392996
ENSG00000149124.10	GLYAT	10249	1090.63	1.02339	0.273375	3.74353	0.000181455	0.00394713
ENSG00000138411.12	HECW2	57520	521.011	-0.90469	0.241953	-3.73912	0.000184669	0.0040116
ENSG00000245694.9	CRNDE	643911	300.287	1.13195	0.302793	3.73837	0.00018522	0.00401812
ENSG00000162458.12	FBLIM1	54751	492.604	-0.988415	0.264573	-3.73588	0.000187057	0.00405248
ENSG00000011198.9	ABHD5	51099	1035.12	0.655736	0.175543	3.73546	0.000187369	0.00405375
ENSG00000152078.9	TMEM56	148534	396.665	0.878474	0.235337	3.73283	0.000189341	0.00409088
ENSG00000162366.7	PDZK1IP1	10158	19.4354	3.4852	0.933936	3.73173	0.000190168	0.00410322
ENSG00000100519.11	PSMC6	5706	1008.77	0.560382	0.150202	3.73086	0.000190826	0.00411188
ENSG00000164093.16	PITX2	5308	16.5924	5.94515	1.5945	3.72853	0.000192601	0.00413898
ENSG00000175197.12	DDIT3	1649	343.239	-0.960887	0.257748	-3.728	0.000193004	0.00414208
ENSG00000104976.11	SNAPC2	6618	294.391	-0.839018	0.225111	-3.72712	0.000193678	0.00415098
ENSG00000156858.11	PRR14	78994	639.626	-0.60862	0.163324	-3.72645	0.000194199	0.00415658
ENSG00000101181.17	MTG2	26164	490.275	-0.708738	0.190318	-3.72397	0.000196114	0.00419198
ENSG00000100296.13	THOC5	8563	531.177	-0.642052	0.172518	-3.72165	0.000197929	0.00422512
ENSG00000178078.11	STAP2	55620	62.7681	-1.41493	0.380405	-3.71954	0.000199587	0.00425483
ENSG00000115423.18	DNAH6	1768	40.5564	2.13456	0.574067	3.71831	0.000200558	0.00426987
ENSG00000176542.9	USF3	205717	422.876	0.718994	0.193707	3.71177	0.000205815	0.00437595
ENSG00000112186.11	CAP2	10486	438.826	0.907925	0.244695	3.71043	0.00020691	0.0043934
ENSG00000124126.13	PREX1	57580	455.516	0.814568	0.219707	3.70752	0.000209297	0.0044382
ENSG00000149256.15	TENM4	26011	418.698	1.06228	0.286659	3.70573	0.000210781	0.00446254
ENSG00000173281.4	PPP1R3B	79660	587.28	-0.818394	0.220861	-3.70547	0.000211002	0.00446254
ENSG00000120457.11	KCNJ5	3762	55.9978	2.45753	0.663345	3.70475	0.000211599	0.00446548
ENSG00000141401.11	IMPA2	3613	434.294	-0.747226	0.201701	-3.70463	0.000211699	0.00446548
ENSG00000134884.14	ARGLU1	55082	2237.99	0.644914	0.174124	3.70376	0.000212424	0.00447488
ENSG00000168300.13	PCMTD1	115294	1309.57	0.565034	0.152578	3.70325	0.000212856	0.00447809
ENSG00000198034.10	RPS4X	6191	17451.9	-0.712053	0.192462	-3.6997	0.000215855	0.00453521
ENSG00000133612.18	AGAP3	116988	1319.27	-0.622543	0.168322	-3.69853	0.000216852	0.0045502
ENSG00000073712.14	FERMT2	10979	4684.39	0.46025	0.124464	3.69787	0.000217416	0.00455606
ENSG00000125337.17	KIF25	3834	117.28	-1.43847	0.389248	-3.69552	0.000219439	0.00459244
ENSG00000136044.11	APPL2	55198	840.387	0.583082	0.157944	3.69171	0.000222752	0.00465568
ENSG00000101938.14	CHRDL1	91851	7220.25	0.580573	0.157342	3.68988	0.000224364	0.00468327
ENSG00000123384.13	LRP1	4035	29379.6	0.517891	0.140603	3.68336	0.000230179	0.00479216
ENSG00000170004.16	CHD3	1107	1872.55	-0.759679	0.206275	-3.68285	0.00023064	0.00479551
ENSG00000141510.17	TP53	7157	447.601	-0.704868	0.191414	-3.68242	0.000231029	0.00479554
ENSG00000162688.16	AGL	178	752.331	0.698535	0.189706	3.68219	0.00023124	0.00479554
ENSG00000008952.16	SEC62	7095	2767.21	0.508081	0.138204	3.67632	0.000236627	0.0049009
ENSG00000171860.4	C3AR1	719	112.534	2.20156	0.599405	3.6729	0.00023981	0.0049604
ENSG00000095321.16	CRAT	1384	1557.02	-0.548143	0.149283	-3.67184	0.000240812	0.0049747
ENSG00000097007.17	ABL1	25	1963.41	-0.546461	0.149023	-3.66695	0.000245461	0.00505769
ENSG00000104361.9	NIPAL2	79815	332.424	0.77872	0.21236	3.66698	0.000245437	0.00505769
ENSG00000158092.6	NCK1	4690	374.321	0.767809	0.209662	3.66212	0.000250132	0.00514732
ENSG00000187678.9	SPRY4	81848	900.967	-0.865512	0.236474	-3.66007	0.000252149	0.00518217
ENSG00000126803.9	HSPA2	3306	254.446	-0.992853	0.271379	-3.65855	0.000253649	0.00519965
ENSG00000159713.10	TPPP3	51673	1338.06	-1.14061	0.311745	-3.65881	0.000253392	0.00519965
ENSG00000155629.14	PIK3AP1	118788	99.5806	1.85332	0.507275	3.65348	0.000258708	0.00529656
ENSG00000078549.14	ADCYAP1R1	117	495.588	-0.714455	0.195675	-3.65123	0.000260986	0.00533639
ENSG00000107731.12	UNC5B	219699	274.393	-1.09282	0.299448	-3.64943	0.000262826	0.00536715
ENSG00000131462.7	TUBG1	7283	547.73	-0.664884	0.182265	-3.64791	0.000264385	0.00539211
ENSG00000141404.15	GNAL	2774	270.609	-0.891062	0.24429	-3.64756	0.000264742	0.00539251
ENSG00000129480.12	DTD2	112487	269.305	0.938471	0.257388	3.64613	0.000266218	0.00541569
ENSG00000136908.17	DPM2	8818	520.024	-0.695089	0.190659	-3.64572	0.000266646	0.00541752
ENSG00000137033.11	IL33	90865	541.899	0.902243	0.24756	3.64455	0.000267862	0.00543533
ENSG00000132561.13	MATN2	4147	1742.16	0.812496	0.222973	3.64392	0.000268521	0.0054418
ENSG00000149091.15	DGKZ	8525	1761.5	-0.573597	0.157779	-3.63545	0.000277493	0.00561354
ENSG00000157107.13	FCHO2	115548	424.981	0.711501	0.195722	3.63526	0.000277697	0.00561354
ENSG00000144824.20	PHLDB2	90102	1589.17	0.69144	0.190274	3.63391	0.000279156	0.00563592
ENSG00000196923.13	PDLIM7	9260	891.509	-1.00531	0.276673	-3.63357	0.000279526	0.00563628
ENSG00000102870.5	ZNF629	23361	578.305	-0.637553	0.175676	-3.62914	0.000284363	0.00569793
ENSG00000110315.6	RNF141	50862	874.831	0.669949	0.184571	3.62977	0.000283674	0.00569793
ENSG00000172081.13	MOB3A	126308	1111.95	-0.614336	0.169272	-3.62928	0.000284217	0.00569793
ENSG00000206538.8	VGLL3	389136	506.624	-1.01327	0.279177	-3.62948	0.000283988	0.00569793
ENSG00000239672.7	NME1	4830	272.263	-0.936173	0.257917	-3.62975	0.000283694	0.00569793
ENSG00000182492.15	BGN	633	1983.86	-1.15758	0.319078	-3.62788	0.000285758	0.00571873
ENSG00000172572.6	PDE3A	5139	331.946	0.969891	0.267556	3.625	0.000288962	0.00577562
ENSG00000145423.4	SFRP2	6423	630.386	-1.0785	0.29759	-3.6241	0.000289967	0.0057885
ENSG00000165028.11	NIPSNAP3B	55335	399.447	0.758927	0.209433	3.62373	0.000290386	0.00578965
ENSG00000104324.15	CPQ	10404	1068.32	0.611008	0.168677	3.62236	0.000291924	0.00580614
ENSG00000124225.15	PMEPA1	56937	4812.14	0.596405	0.164657	3.62211	0.000292209	0.00580614
ENSG00000233016.6	SNHG7	84973	945.121	0.573917	0.158452	3.62203	0.000292302	0.00580614
ENSG00000060491.16	OGFR	11054	1004.19	-0.567489	0.15681	-3.61897	0.000295781	0.00586798
ENSG00000123240.16	OPTN	10133	3835.43	0.502296	0.138914	3.61588	0.000299332	0.00593106
ENSG00000170581.13	STAT2	6773	1498.98	0.546436	0.151176	3.61456	0.000300858	0.00595395
ENSG00000103811.16	CTSH	1512	629.829	0.859159	0.237918	3.61116	0.000304835	0.00602519
ENSG00000086300.15	SNX10	29887	627.842	0.927015	0.25681	3.60973	0.000306521	0.006047
ENSG00000170011.13	MYRIP	25924	86.9095	1.64259	0.455063	3.60958	0.000306694	0.006047
ENSG00000167778.8	SPRYD3	84926	1739.46	-0.536319	0.148608	-3.60896	0.000307433	0.00605411
ENSG00000164181.13	ELOVL7	79993	67.3802	2.01862	0.559473	3.60807	0.000308482	0.00606733
ENSG00000160325.14	CACFD1	11094	148.482	-1.06152	0.294783	-3.60102	0.000316977	0.00622675
ENSG00000198130.15	HIBCH	26275	675.476	0.766539	0.213093	3.5972	0.000321659	0.00631097
ENSG00000091436.16	MAP3K20	51776	2605.18	0.69697	0.193824	3.59589	0.000323286	0.00633314
ENSG00000198759.11	EGFL6	25975	767.099	3.55148	0.987716	3.59565	0.00032358	0.00633314
ENSG00000164946.19	FREM1	158326	337.912	0.962187	0.267669	3.59469	0.000324774	0.00634875
ENSG00000166780.10	BMERB1	89927	524.844	-0.694719	0.193313	-3.59375	0.000325949	0.00636396
ENSG00000138346.14	DNA2	1763	33.1862	2.0029	0.557739	3.5911	0.000329285	0.00642125
ENSG00000111674.8	ENO2	2026	218.501	-0.916823	0.255536	-3.58784	0.000333425	0.00649408
ENSG00000116017.10	ARID3A	1820	208.49	-0.810267	0.225918	-3.58655	0.000335077	0.00651832
ENSG00000008394.12	MGST1	4257	13536.8	0.594095	0.165676	3.58588	0.000335946	0.00652041
ENSG00000113580.14	NR3C1	2908	2382.44	0.46025	0.128354	3.58577	0.000336079	0.00652041
ENSG00000181588.16	MEX3D	399664	376.282	-0.676945	0.188799	-3.58552	0.000336406	0.00652041
ENSG00000136205.16	TNS3	64759	2379.75	0.622082	0.173541	3.58463	0.000337555	0.00652687
ENSG00000250722.5	SELENOP	6414	861.479	0.721147	0.2012	3.58423	0.00033808	0.00652915
ENSG00000185339.8	TCN2	6948	787.548	1.00986	0.281949	3.58171	0.000341347	0.00658429
ENSG00000142039.3	CCDC97	90324	570.632	-0.660095	0.18436	-3.58047	0.000342976	0.00660775
ENSG00000099337.4	KCNK6	9424	234.458	-1.03542	0.289307	-3.57897	0.000344954	0.00662196
ENSG00000137269.14	LRRC1	55227	113.421	1.48947	0.416149	3.57917	0.000344693	0.00662196
ENSG00000100320.22	RBFOX2	23543	1624.88	-0.518671	0.144963	-3.57796	0.000346293	0.0066397
ENSG00000100399.15	CHADL	150356	123.304	-1.1983	0.335261	-3.57424	0.000351249	0.00671864
ENSG00000163145.12	C1QTNF7	114905	284.318	0.967505	0.270728	3.57372	0.000351939	0.00672381
ENSG00000023909.9	GCLM	2730	332.361	0.822173	0.23027	3.57048	0.000356326	0.0067995
ENSG00000168405.17	CMAHP	8418	266.487	0.916719	0.256924	3.56805	0.000359645	0.00685466
ENSG00000122026.10	RPL21	6144	11101.8	-0.718471	0.201413	-3.56716	0.000360875	0.00686993
ENSG00000011405.13	PIK3C2A	5286	687.033	0.694563	0.194764	3.56618	0.000362218	0.00688731
ENSG00000141429.13	GALNT1	2589	950.664	0.585167	0.164103	3.56586	0.000362667	0.00688766
ENSG00000134222.16	PSRC1	84722	47.0019	-1.77532	0.498286	-3.56286	0.000366842	0.00695869
ENSG00000123143.12	PKN1	5585	2926.48	-0.505066	0.141995	-3.55694	0.000375206	0.00710153
ENSG00000130827.6	PLXNA3	55558	657.678	-0.626883	0.176244	-3.5569	0.000375259	0.00710153
ENSG00000145779.7	TNFAIP8	25816	876.697	0.638282	0.179582	3.55427	0.000379034	0.00715606
ENSG00000228300.13	C19orf24	55009	633.952	-0.758413	0.213376	-3.55435	0.000378917	0.00715606
ENSG00000006283.17	CACNA1G	8913	21.4459	-3.23751	0.911157	-3.55319	0.000380594	0.00717705
ENSG00000157870.15	PRXL2B	127281	245.912	-0.887293	0.249786	-3.5522	0.000382018	0.00719542
ENSG00000141905.18	NFIC	4782	3061.39	-0.560382	0.157799	-3.55123	0.00038343	0.00721353
ENSG00000156535.14	CD109	135228	493.2	0.741425	0.20885	3.55004	0.000385179	0.00723794
ENSG00000135744.7	AGT	183	338.24	-1.38018	0.389639	-3.5422	0.00039681	0.00744775
ENSG00000166432.14	ZMAT1	84460	437.482	0.824313	0.232822	3.54052	0.000399333	0.00748633
ENSG00000085265.10	FCN1	2219	71.2146	1.75915	0.496972	3.53973	0.00040053	0.00749067
ENSG00000135821.18	GLUL	2752	27891.9	0.538726	0.152189	3.53984	0.000400367	0.00749067
ENSG00000241553.12	ARPC4	10093	1520.77	-0.644034	0.181959	-3.53945	0.000400968	0.00749067
ENSG00000088882.7	CPXM1	56265	1025.65	1.14272	0.322928	3.53862	0.000402224	0.00750537
ENSG00000112715.21	VEGFA	7422	2336.3	0.795644	0.224872	3.5382	0.000402859	0.00750846
ENSG00000130164.13	LDLR	3949	644.442	-1.09192	0.308638	-3.53788	0.000403356	0.00750898
ENSG00000182809.10	CRIP2	1397	3388.35	-0.484444	0.136975	-3.53673	0.000405109	0.00752412
ENSG00000154721.14	JAM2	58494	747.894	0.852693	0.241124	3.53632	0.000405738	0.00752707
ENSG00000111452.12	ADGRD1	283383	154.106	-0.966813	0.273657	-3.53294	0.000410969	0.00759771
ENSG00000112619.7	PRPH2	5961	25.6346	-2.13661	0.604715	-3.53325	0.000410479	0.00759771
ENSG00000276293.4	PIP4K2B	8396	1804.2	-0.512878	0.145165	-3.53308	0.000410754	0.00759771
ENSG00000198931.10	APRT	353	1436.11	-0.512775	0.145167	-3.53232	0.000411935	0.00759802
ENSG00000215301.10	DDX3X	1654	3504.34	0.709572	0.200872	3.53245	0.000411721	0.00759802
ENSG00000106003.12	LFNG	3955	734.176	-0.836204	0.236774	-3.53166	0.000412965	0.00760826
ENSG00000133275.15	CSNK1G2	1455	967.098	-0.583832	0.165374	-3.53038	0.000414965	0.00762879
ENSG00000198959.11	TGM2	7052	678.786	1.28646	0.364402	3.53034	0.000415033	0.00762879
ENSG00000061938.17	TNK2	10188	1224.85	-0.761377	0.215719	-3.52948	0.000416376	0.00763142
ENSG00000146373.16	RNF217	154214	394.496	0.663481	0.187983	3.52947	0.000416391	0.00763142
ENSG00000203880.11	PCMTD2	55251	833.742	0.658399	0.18655	3.52933	0.000416606	0.00763142
ENSG00000211448.11	DIO2	1734	120.851	-1.48736	0.421789	-3.52632	0.000421372	0.0077099
ENSG00000105997.22	HOXA3	3200	143.888	1.26001	0.357741	3.52213	0.000428094	0.00782396
ENSG00000064989.12	CALCRL	10203	945.242	0.686909	0.19508	3.52116	0.000429661	0.00784364
ENSG00000138162.18	TACC2	10579	959.866	-0.613513	0.174298	-3.51991	0.000431696	0.00787182
ENSG00000229117.8	RPL41	6171	6718.53	-0.744622	0.211625	-3.51858	0.000433858	0.00790223
ENSG00000135749.18	PCNX2	80003	123.347	-1.24402	0.353657	-3.5176	0.000435468	0.00791721
ENSG00000183684.7	ALYREF	10189	494.602	-0.661085	0.187943	-3.51748	0.000435669	0.00791721
ENSG00000117676.13	RPS6KA1	6195	109.635	1.57165	0.447247	3.51405	0.000441329	0.00801098
ENSG00000092607.14	TBX15	6913	1049.09	-0.538209	0.153174	-3.51371	0.000441901	0.00801227
ENSG00000118596.11	SLC16A7	9194	1480.89	0.497916	0.141804	3.51131	0.000445908	0.00807578
ENSG00000135917.14	SLC19A3	80704	4099.55	0.7096	0.202169	3.50993	0.000448225	0.00810857
ENSG00000188488.13	SERPINA5	5104	191.19	-1.15315	0.328787	-3.50731	0.000452668	0.00817047
ENSG00000134470.20	IL15RA	3601	378.167	0.812756	0.231763	3.50683	0.000453473	0.00817579
ENSG00000275832.4	ARHGAP23	57636	715.363	-0.649777	0.185312	-3.50639	0.000454225	0.00818014
ENSG00000168615.11	ADAM9	8754	811.629	0.676321	0.193021	3.50387	0.000458553	0.00823955
ENSG00000231389.7	HLA-DPA1	3113	2031.25	0.862376	0.246118	3.50392	0.000458465	0.00823955
ENSG00000130731.15	METTL26	84326	914.076	-0.676658	0.193188	-3.50259	0.000460766	0.00826076
ENSG00000151665.12	PIGF	5281	70.6942	1.36577	0.389898	3.50288	0.000460255	0.00826076
ENSG00000149806.10	FAU	2197	4231.68	-0.581161	0.166023	-3.50049	0.000464412	0.00831682
ENSG00000105854.12	PON2	5445	971.464	0.534112	0.152679	3.49827	0.00046828	0.00837671
ENSG00000101230.5	ISM1	140862	128.344	1.11842	0.319858	3.49661	0.000471217	0.00841985
ENSG00000135164.18	DMTF1	9988	1016.88	0.597431	0.171056	3.4926	0.000478344	0.00853766
ENSG00000131634.13	TMEM204	79652	1000.03	-0.826889	0.236822	-3.4916	0.00048014	0.00856018
ENSG00000162244.11	RPL29	6159	13794.7	-0.651492	0.186904	-3.4857	0.000490856	0.00873178
ENSG00000244509.3	APOBEC3C	27350	372.836	-0.837488	0.240314	-3.48498	0.000492179	0.0087456
ENSG00000071655.17	MBD3	53615	1220.62	-0.630684	0.18116	-3.48135	0.000498886	0.00882853
ENSG00000160233.7	LRRC3	81543	185.726	-0.93445	0.268423	-3.48126	0.000499052	0.00882853
ENSG00000166173.10	LARP6	55323	1192.75	0.596063	0.171213	3.48142	0.000498766	0.00882853
ENSG00000139428.11	MMAB	326625	736.221	-0.759819	0.21844	-3.47839	0.000504429	0.0089138
ENSG00000114853.13	ZBTB47	92999	993.067	-0.666137	0.191555	-3.47753	0.000506061	0.00893279
ENSG00000188846.13	RPL14	9045	10152.1	-0.573769	0.165123	-3.4748	0.000511225	0.00901401
ENSG00000149577.15	SIDT2	51092	1698.71	0.487269	0.14026	3.47404	0.000512691	0.00902991
ENSG00000104888.9	SLC17A7	57030	198.503	-1.06499	0.30693	-3.46981	0.000520821	0.0091504
ENSG00000137693.13	YAP1	10413	2446.43	0.508605	0.146589	3.46959	0.000521247	0.0091504
ENSG00000169429.10	CXCL8	3576	54.5273	2.45755	0.708194	3.47017	0.000520134	0.0091504
ENSG00000107186.16	MPDZ	8777	1271.1	0.779015	0.224547	3.46927	0.000521874	0.00915137
ENSG00000198055.10	GRK6	2870	481.643	-0.68092	0.196408	-3.46688	0.000526547	0.00922321
ENSG00000099957.16	P2RX6	9127	107.204	1.34928	0.389325	3.46569	0.000528872	0.00925381
ENSG00000168646.12	AXIN2	8313	218.495	-0.822747	0.237521	-3.46389	0.000532417	0.00930567
ENSG00000176046.8	NUPR1	26471	3927.39	-0.542736	0.156733	-3.46281	0.000534565	0.0093281
ENSG00000253293.4	HOXA10	3206	309.439	-0.751034	0.216895	-3.46266	0.000534865	0.0093281
ENSG00000168159.11	RNF187	149603	1959.96	-0.512934	0.148169	-3.46182	0.000536529	0.00934694
ENSG00000105193.8	RPS16	6217	11242.1	-0.581346	0.167951	-3.4614	0.000537367	0.00935136
ENSG00000134419.15	RPS15A	6210	1804.94	-0.63036	0.182212	-3.45949	0.000541201	0.00940786
ENSG00000127329.15	PTPRB	5787	992.99	0.816461	0.236054	3.45879	0.000542609	0.00942124
ENSG00000150625.16	GPM6A	2823	17.1553	4.69785	1.35834	3.45852	0.000543148	0.00942124
ENSG00000108551.4	RASD1	51655	12187.5	0.644528	0.186409	3.4576	0.000545014	0.00944336
ENSG00000140876.11	NUDT7	283927	56.0179	1.53037	0.442676	3.45708	0.000546056	0.0094512
ENSG00000081059.19	TCF7	6932	88.1041	-1.31007	0.379112	-3.45562	0.000549021	0.00948456
ENSG00000169239.12	CA5B	11238	156.707	-0.953296	0.275874	-3.45555	0.000549168	0.00948456
ENSG00000172456.17	FGGY	55277	117.187	1.19249	0.345351	3.45297	0.000554446	0.00956538
ENSG00000005486.16	RHBDD2	57414	929.179	-0.537469	0.155691	-3.45216	0.000556113	0.00957352
ENSG00000006831.9	ADIPOR2	79602	3801.09	-0.446124	0.129223	-3.45235	0.000555719	0.00957352
ENSG00000148344.10	PTGES	9536	493.59	-0.726983	0.210629	-3.45148	0.000557521	0.00958744
ENSG00000145649.7	GZMA	3001	25.5963	2.6508	0.768175	3.45077	0.000558988	0.00960236
ENSG00000131435.12	PDLIM4	8572	240.425	-1.04451	0.303049	-3.44667	0.000567549	0.00973896
ENSG00000153714.5	LURAP1L	286343	228.294	-0.835713	0.242696	-3.44346	0.000574327	0.00984473
ENSG00000149311.18	ATM	472	439.059	0.66812	0.194072	3.44263	0.000576085	0.0098643
ENSG00000164896.19	FASTK	10922	1696.7	-0.597332	0.17357	-3.44145	0.000578606	0.00989689
ENSG00000115310.17	RTN4	57142	13025.2	0.458814	0.133344	3.44084	0.000579907	0.00990855
ENSG00000015532.9	XYLT2	64132	501.562	-0.66415	0.193196	-3.43769	0.00058669	0.0100138
ENSG00000106546.13	AHR	196	536.324	0.709493	0.206451	3.43662	0.000589027	0.0100429
ENSG00000135535.16	CD164	8763	6513.5	0.538354	0.156681	3.436	0.000590379	0.0100553
ENSG00000258231.5	LOC100506869	100506869	10.1309	5.97895	1.74059	3.43501	0.000592526	0.0100811
ENSG00000152582.13	SPEF2	79925	101.075	1.23161	0.358735	3.43319	0.000596533	0.0101278
ENSG00000017260.19	ATP2C1	27032	1155.23	0.52351	0.152506	3.43271	0.000597579	0.0101348
ENSG00000090020.10	SLC9A1	6548	431.811	-0.631265	0.183964	-3.43146	0.000600335	0.0101708
ENSG00000165730.15	STOX1	219736	302.643	0.882961	0.257335	3.43117	0.000600987	0.010171
ENSG00000102125.15	TAZ	6901	672.947	-0.618207	0.180238	-3.42994	0.000603715	0.0102064
ENSG00000198363.17	ASPH	444	10395.8	0.45903	0.133896	3.42827	0.000607452	0.0102588
ENSG00000132563.15	REEP2	51308	248.248	-2.63975	0.770348	-3.4267	0.000610965	0.0103072
ENSG00000135094.10	SDS	10993	42.163	3.53485	1.03196	3.42536	0.000613992	0.0103474
ENSG00000103479.15	RBL2	5934	896.457	0.641977	0.187516	3.42358	0.00061801	0.0104041
ENSG00000105499.13	PLA2G4C	8605	193.169	-1.0404	0.303979	-3.42259	0.000620269	0.0104312
ENSG00000057704.12	TMCC3	57458	317.822	0.785913	0.229867	3.41899	0.000628544	0.0105438
ENSG00000143337.18	TOR1AIP1	26092	1056.77	0.533056	0.155931	3.41853	0.000629596	0.0105438
ENSG00000213088.10	ACKR1	2532	1563.61	2.29393	0.670996	3.41869	0.000629237	0.0105438
ENSG00000285967.1	NIPBL-DT	646719	256.16	-0.811304	0.237299	-3.4189	0.000628744	0.0105438
ENSG00000253982.1	LOC101927752	101927752	306.946	-0.818528	0.239554	-3.41689	0.000633404	0.0105964
ENSG00000108001.13	EBF3	253738	849.053	-0.623722	0.182595	-3.41588	0.000635764	0.0106248
ENSG00000183098.10	GPC6	10082	807.743	0.862126	0.252662	3.41217	0.000644475	0.0107592
ENSG00000108588.13	CCDC47	57003	817.391	0.588685	0.172657	3.40957	0.000650653	0.010851
ENSG00000081237.19	PTPRC	5788	147.525	1.46187	0.429113	3.40671	0.000657505	0.0109538
ENSG00000125841.12	NRSN2	80023	327.68	-0.672062	0.197325	-3.40587	0.000659539	0.0109763
ENSG00000145431.10	PDGFC	56034	536.517	0.793412	0.233007	3.4051	0.000661392	0.0109857
ENSG00000187474.4	FPR3	2359	108.325	2.04035	0.59921	3.40507	0.000661474	0.0109857
ENSG00000198892.6	SHISA4	149345	218.316	-0.791283	0.232422	-3.40451	0.000662827	0.0109967
ENSG00000198815.8	FOXJ3	22887	1189.28	0.558972	0.164201	3.40419	0.00066361	0.0109983
ENSG00000187840.4	EIF4EBP1	1978	768.467	-0.89627	0.263323	-3.40369	0.000664824	0.0110071
ENSG00000131143.8	COX4I1	1327	7672.44	-0.597863	0.17582	-3.40042	0.000672816	0.0111279
ENSG00000185347.17	TEDC1	283643	229.813	-0.988586	0.290848	-3.39898	0.000676381	0.0111753
ENSG00000115041.12	KCNIP3	30818	154.356	-1.01068	0.297537	-3.39683	0.000681713	0.0112518
ENSG00000221990.4	EXOC3-AS1	116349	99.8618	-1.10361	0.325259	-3.39302	0.000691257	0.0113976
ENSG00000163430.11	FSTL1	11167	11286.7	0.73656	0.21713	3.39226	0.000693188	0.0114176
ENSG00000182013.17	PNMA8A	55228	39.0646	-1.72577	0.508883	-3.39129	0.000695642	0.0114463
ENSG00000152910.18	CNTNAP4	85445	10.4978	-4.29492	1.26667	-3.39072	0.000697081	0.0114582
ENSG00000152128.13	TMEM163	81615	125.248	-0.989452	0.291902	-3.38967	0.000699779	0.0114907
ENSG00000175390.13	EIF3F	8665	3142.22	-0.528975	0.156142	-3.38778	0.000704604	0.0115581
ENSG00000090097.21	PCBP4	57060	734.124	-0.716822	0.211681	-3.38633	0.000708343	0.0115989
ENSG00000112964.13	GHR	2690	3934.5	0.618963	0.182787	3.38625	0.000708541	0.0115989
ENSG00000137404.14	NRM	11270	231.501	-0.878974	0.259744	-3.38401	0.000714361	0.0116814
ENSG00000169896.17	ITGAM	3684	185.998	1.5021	0.443952	3.38347	0.000715769	0.0116814
ENSG00000176597.11	B3GNT5	84002	177.908	0.969255	0.28645	3.38369	0.000715197	0.0116814
ENSG00000177697.18	CD151	977	10577.4	0.672852	0.198945	3.3821	0.000719337	0.0117277
ENSG00000186908.14	ZDHHC17	23390	628.478	0.568871	0.168287	3.38037	0.000723882	0.0117898
ENSG00000134152.10	KATNBL1	79768	426.942	0.688293	0.203651	3.37976	0.000725486	0.0117919
ENSG00000137393.9	RNF144B	255488	324.992	0.697368	0.20632	3.38003	0.000724768	0.0117919
ENSG00000135924.15	DNAJB2	3300	1998.67	-0.551254	0.163156	-3.37868	0.000728341	0.0118147
ENSG00000166479.9	TMX3	54495	784.474	0.57429	0.169975	3.37867	0.000728363	0.0118147
ENSG00000223534.1	HLA-DQB1-AS1	106480429	16.0532	-3.1337	0.927684	-3.37798	0.0007302	0.0118325
ENSG00000070413.19	DGCR2	9993	1370.88	-0.482939	0.143004	-3.37711	0.000732527	0.0118442
ENSG00000141469.17	SLC14A1	6563	68.7271	-1.31027	0.388012	-3.37688	0.000733142	0.0118442
ENSG00000163923.9	RPL39L	116832	80.6708	-1.19877	0.354955	-3.37724	0.000732165	0.0118442
ENSG00000110492.15	MDK	4192	314.146	-0.776449	0.230059	-3.37499	0.000738182	0.0118915
ENSG00000204435.13	CSNK2B	1460	235.399	-0.768145	0.227586	-3.37519	0.000737646	0.0118915
ENSG00000126432.13	PRDX5	25824	3769.62	-0.644719	0.191066	-3.37432	0.00073998	0.0118933
ENSG00000130150.11	MOSPD2	158747	245.471	0.788128	0.233582	3.37409	0.000740595	0.0118933
ENSG00000258289.8	CHURC1	91612	833.391	-0.557509	0.165233	-3.37408	0.000740635	0.0118933
ENSG00000177990.11	DPY19L2	283417	365.948	-0.805555	0.238906	-3.37185	0.000746657	0.0119659
ENSG00000134030.13	CTIF	9811	3156.04	0.605092	0.17953	3.37043	0.000750517	0.0120044
ENSG00000139567.12	ACVRL1	94	1769.89	-0.585865	0.173826	-3.37041	0.000750554	0.0120044
ENSG00000130173.13	ANGPTL8	55908	1047.59	-2.44748	0.726237	-3.37008	0.000751457	0.0120068
ENSG00000164850.14	GPER1	2852	514.774	-0.781755	0.232109	-3.36806	0.000756999	0.0120833
ENSG00000121749.15	TBC1D15	64786	767.105	0.57764	0.171547	3.36725	0.000759228	0.0121068
ENSG00000147100.10	SLC16A2	6567	748.593	0.595525	0.176885	3.36673	0.000760655	0.0121175
ENSG00000105202.8	FBL	2091	1404.86	-0.604045	0.179452	-3.36605	0.00076253	0.0121353
ENSG00000129824.15	RPS4Y1	6192	4354.73	-0.557801	0.165729	-3.36573	0.000763405	0.0121371
ENSG00000006712.14	PAF1	54623	1067.54	-0.492739	0.146454	-3.36446	0.000766937	0.0121812
ENSG00000082458.11	DLG3	1741	140.638	-0.907508	0.269849	-3.36302	0.000770943	0.0122327
ENSG00000100626.16	GALNT16	57452	428.908	-0.737277	0.219317	-3.36169	0.000774659	0.0122795
ENSG00000115524.15	SF3B1	23451	4514.11	0.418915	0.124652	3.36069	0.000777486	0.0122999
ENSG00000133460.19	SLC2A11	66035	104.313	1.07842	0.320872	3.36091	0.000776873	0.0122999
ENSG00000090273.13	NUDC	10726	1984.01	-0.510022	0.152241	-3.3501	0.000807822	0.012717
ENSG00000138385.15	SSB	6741	1326.82	0.507925	0.151611	3.35018	0.00080758	0.012717
ENSG00000166016.5	ABTB2	25841	68.0394	1.38099	0.412179	3.35045	0.000806812	0.012717
ENSG00000038295.7	TLL1	7092	105.688	1.51896	0.453868	3.34671	0.000817771	0.012861
ENSG00000283196.2	LOC107985911	107985911	93.5548	-1.47155	0.439782	-3.34609	0.00081959	0.012877
ENSG00000164849.9	GPR146	115330	183.317	1.02903	0.30761	3.34526	0.000822069	0.0129033
ENSG00000135838.13	NPL	80896	143.327	1.4203	0.424839	3.34315	0.000828326	0.0129887
ENSG00000179134.15	SAMD4B	55095	1250.63	-0.474634	0.142015	-3.34213	0.00083138	0.0130239
ENSG00000111961.17	SASH1	23328	2008.06	0.782731	0.234256	3.34135	0.000833721	0.0130478
ENSG00000217128.11	FNIP1	96459	426.907	0.735354	0.220199	3.3395	0.000839282	0.013122
ENSG00000115353.10	TACR1	6869	114.268	1.7339	0.519359	3.33854	0.000842195	0.0131547
ENSG00000008735.13	MAPK8IP2	23542	108.679	-1.45906	0.437098	-3.33807	0.000843633	0.013156
ENSG00000095397.13	WHRN	25861	91.4225	-1.17302	0.351417	-3.33797	0.000843923	0.013156
ENSG00000107099.15	DOCK8	81704	389.446	0.699257	0.209516	3.33748	0.000845413	0.0131584
ENSG00000160211.17	G6PD	2539	1089.24	-0.569353	0.170599	-3.33738	0.000845723	0.0131584
ENSG00000130821.15	SLC6A8	6535	1273.52	-0.757812	0.22715	-3.33617	0.000849413	0.013203
ENSG00000138115.13	CYP2C8	1558	17.5585	5.55483	1.66524	3.33576	0.000850675	0.0132098
ENSG00000178498.15	DTX3	196403	213.934	-1.02766	0.30811	-3.33538	0.000851828	0.0132149
ENSG00000162817.6	C1orf115	79762	1920.5	-0.580282	0.174034	-3.33431	0.000855113	0.013253
ENSG00000171928.13	TVP23B	51030	289.724	0.769636	0.230877	3.33353	0.000857517	0.0132774
ENSG00000159167.11	STC1	6781	213.269	0.876775	0.263185	3.3314	0.000864115	0.0133409
ENSG00000198743.6	SLC5A3	6526	604.972	0.939942	0.282134	3.33154	0.000863667	0.0133409
ENSG00000119318.12	RAD23B	5887	3190.81	0.444747	0.133546	3.33029	0.00086757	0.0133813
ENSG00000141522.11	ARHGDIA	396	2528.25	-0.499321	0.14997	-3.32947	0.000870104	0.0134075
ENSG00000123349.13	PFDN5	5204	5743.74	-0.542638	0.163033	-3.3284	0.000873471	0.0134464
ENSG00000143252.14	SDHC	6391	1414.57	0.491978	0.147837	3.32783	0.00087524	0.0134607
ENSG00000107816.17	LZTS2	84445	2491.7	-0.44999	0.135248	-3.32714	0.00087742	0.0134813
ENSG00000117500.12	TMED5	50999	949.868	0.609905	0.18335	3.32645	0.000879605	0.013489
ENSG00000164307.12	ERAP1	51752	1430.98	0.599332	0.180158	3.32669	0.000878832	0.013489
ENSG00000138386.16	NAB1	4664	834.727	0.586354	0.176308	3.32574	0.000881826	0.0135101
ENSG00000142937.11	RPS8	6202	16203	-0.586603	0.176405	-3.32531	0.000883197	0.0135181
ENSG00000079432.7	CIC	23152	1210.19	-0.767054	0.230693	-3.32499	0.000884202	0.0135206
ENSG00000267534.3	S1PR2	9294	249.671	-0.828229	0.249127	-3.32453	0.000885673	0.0135302
ENSG00000142089.15	IFITM3	10410	8106.15	-0.486746	0.146524	-3.32196	0.000893883	0.0136426
ENSG00000177311.11	ZBTB38	253461	734.401	0.527436	0.158825	3.32087	0.000897367	0.0136827
ENSG00000136156.13	ITM2B	9445	10887.1	0.536179	0.161613	3.31767	0.000907719	0.0138142
ENSG00000171368.11	TPPP	11076	556.646	-0.910934	0.274558	-3.31782	0.000907217	0.0138142
ENSG00000197747.8	S100A10	6281	9264.06	-0.761433	0.229542	-3.31718	0.000909313	0.0138254
ENSG00000145592.13	RPL37	6167	13340.9	-0.64635	0.194914	-3.31608	0.000912903	0.0138668
ENSG00000140374.15	ETFA	2108	2668.42	0.509566	0.153691	3.31553	0.000914706	0.013881
ENSG00000161381.13	PLXDC1	57125	186.121	-0.941282	0.283961	-3.31483	0.000916982	0.0138951
ENSG00000203879.11	GDI1	2664	2153.13	-0.530876	0.160158	-3.31471	0.000917374	0.0138951
ENSG00000026751.16	SLAMF7	57823	31.3967	2.49105	0.751723	3.31378	0.000920435	0.0139283
ENSG00000260630.6	SNAI3-AS1	197187	62.5784	-1.42335	0.429693	-3.31248	0.000924729	0.0139801
ENSG00000089327.14	FXYD5	53827	1489.78	-0.702545	0.212133	-3.31181	0.00092694	0.0140003
ENSG00000131943.17	C19orf12	83636	2395.67	0.509441	0.153882	3.3106	0.000930954	0.0140477
ENSG00000173926.5	MARCH3	115123	206.362	1.12177	0.338886	3.31016	0.000932416	0.0140565
ENSG00000105323.16	HNRNPUL1	11100	3420.15	-0.438706	0.132611	-3.30821	0.000938942	0.0141012
ENSG00000136715.18	SAP130	79595	313.627	-0.66613	0.201335	-3.30856	0.000937786	0.0141012
ENSG00000140406.3	TLNRD1	59274	860.537	-0.510775	0.154369	-3.3088	0.000936982	0.0141012
ENSG00000141506.13	PIK3R5	23533	100.21	1.86314	0.563144	3.30847	0.000938084	0.0141012
ENSG00000159692.15	CTBP1	1487	1496.72	-0.508565	0.153746	-3.30782	0.000940249	0.0141012
ENSG00000188803.14	SHISA6	388336	63.967	-1.33765	0.404406	-3.3077	0.000940667	0.0141012
ENSG00000176402.5	GJC3	349149	51.6263	-1.56493	0.473195	-3.30716	0.000942485	0.0141152
ENSG00000173641.17	HSPB7	27129	10086.8	0.866484	0.262053	3.30653	0.000944595	0.0141336
ENSG00000137331.11	IER3	8870	252.916	0.97915	0.296419	3.30326	0.000955673	0.014286
ENSG00000138131.3	LOXL4	84171	288.805	1.06605	0.322964	3.30083	0.000963989	0.0143841
ENSG00000184428.12	TOP1MT	116447	265.233	-0.737775	0.223608	-3.29941	0.00096888	0.014443
ENSG00000116209.11	TMEM59	9528	3375	0.560128	0.169795	3.29884	0.00097085	0.0144589
ENSG00000198954.7	KIF1BP	26128	565.839	0.59165	0.179478	3.2965	0.000978984	0.014553
ENSG00000275395.5	FCGBP	8857	264.946	3.73223	1.13215	3.29658	0.000978709	0.014553
ENSG00000121898.12	CPXM2	119587	325.696	1.3454	0.408241	3.29559	0.000982147	0.0145864
ENSG00000125520.13	SLC2A4RG	56731	3762.87	-0.50574	0.153607	-3.29243	0.00099325	0.0147307
ENSG00000239697.10	TNFSF12	8742	930.803	-0.519653	0.157839	-3.2923	0.000993702	0.0147307
ENSG00000161791.13	FMNL3	91010	689.805	-0.640353	0.194656	-3.28966	0.00100307	0.0148421
ENSG00000250802.7	ZBED3-AS1	728723	158.502	1.11298	0.338318	3.28975	0.00100275	0.0148421
ENSG00000148362.10	PAXX	286257	434.487	-0.720412	0.219069	-3.28851	0.00100718	0.0148891
ENSG00000176222.8	ZNF404	342908	59.9689	1.53556	0.467136	3.28718	0.00101197	0.0149461
ENSG00000167535.7	CACNB3	784	188.981	-0.980694	0.298394	-3.28658	0.00101413	0.0149505
ENSG00000198832.10	SELENOM	140606	1742.8	-0.541428	0.164739	-3.28659	0.0010141	0.0149505
ENSG00000171723.15	GPHN	10243	564.236	0.612798	0.186558	3.28477	0.00102067	0.015033
ENSG00000116754.13	SRSF11	9295	2895.93	0.501308	0.152641	3.28423	0.00102262	0.0150479
ENSG00000070614.14	NDST1	3340	2417.89	-0.451079	0.137429	-3.28227	0.00102976	0.0151252
ENSG00000116005.11	PCYOX1	51449	4199.26	0.508653	0.154966	3.28236	0.00102944	0.0151252
ENSG00000090776.5	EFNB1	1947	2259.9	-0.559435	0.170504	-3.28106	0.00103419	0.0151763
ENSG00000124104.18	SNX21	90203	1642.84	-0.490487	0.149653	-3.2775	0.0010473	0.0153546
ENSG00000169184.5	MN1	4330	232.896	-0.823544	0.251606	-3.27315	0.00106357	0.0155789
ENSG00000102302.7	FGD1	2245	208.772	-0.756727	0.231338	-3.27109	0.00107133	0.0156783
ENSG00000102119.10	EMD	2010	1005.99	-0.496973	0.151973	-3.27015	0.00107492	0.0157164
ENSG00000104812.14	GYS1	2997	1369.84	-0.807823	0.247072	-3.26958	0.00107706	0.015719
ENSG00000161714.11	PLCD3	113026	960.714	0.537069	0.164415	3.26655	0.00108866	0.0158737
ENSG00000079215.13	SLC1A3	6507	674.853	0.975186	0.298589	3.26598	0.00109086	0.0158915
ENSG00000140379.7	BCL2A1	597	18.4086	3.17927	0.973641	3.26534	0.00109334	0.0158986
ENSG00000172809.12	RPL38	6169	5376.34	-0.539331	0.165157	-3.26556	0.00109248	0.0158986
ENSG00000171552.12	BCL2L1	598	1296.4	-0.526974	0.161443	-3.26415	0.00109793	0.0159508
ENSG00000137492.7	THAP12	5612	978.895	0.528125	0.161818	3.26369	0.00109973	0.0159626
ENSG00000139289.13	PHLDA1	22822	377.135	0.665581	0.203967	3.26318	0.00110169	0.0159766
ENSG00000214787.9	MS4A4E	643680	25.0067	2.47127	0.757409	3.2628	0.00110318	0.0159836
ENSG00000230487.7	PSMG3-AS1	114796	210.308	0.822726	0.252403	3.25957	0.00111581	0.0161521
ENSG00000144357.16	UBR3	130507	886.24	0.525267	0.161176	3.25896	0.00111822	0.0161723
ENSG00000102317.17	RBM3	5935	5659.14	-0.530833	0.162976	-3.25711	0.00112551	0.0162165
ENSG00000130706.12	ADRM1	11047	857.854	-0.535552	0.164436	-3.2569	0.00112634	0.0162165
ENSG00000130766.4	SESN2	83667	480.181	-0.673417	0.206751	-3.25715	0.00112539	0.0162165
ENSG00000143862.7	ARL8A	127829	944.14	-0.556322	0.170777	-3.25759	0.00112362	0.0162165
ENSG00000167721.10	TSR1	55720	299.504	0.696427	0.213788	3.25756	0.00112374	0.0162165
ENSG00000137210.13	TMEM14B	81853	980.448	-0.522138	0.160386	-3.25551	0.00113189	0.0162671
ENSG00000277149.4	TYW1B	441250	71.1535	1.38981	0.426892	3.25565	0.00113131	0.0162671
ENSG00000119771.14	KLHL29	114818	307.327	-0.994892	0.305704	-3.25443	0.00113621	0.0163146
ENSG00000136830.11	NIBAN2	64855	1545.61	-0.635381	0.195297	-3.25341	0.00114029	0.0163584
ENSG00000117245.12	KIF17	57576	151.171	-0.874342	0.268897	-3.25159	0.00114763	0.016449
ENSG00000115841.19	RMDN2	151393	116.735	1.07772	0.331609	3.24997	0.00115419	0.0165134
ENSG00000151490.13	PTPRO	5800	18.3828	3.48382	1.07194	3.25001	0.001154	0.0165134
ENSG00000260807.6	LMF1	64788	33.146	-1.73016	0.532585	-3.24861	0.00115971	0.0165776
ENSG00000198242.13	RPL23A	6147	2289.52	-0.743905	0.229015	-3.24828	0.00116104	0.0165818
ENSG00000150756.13	ATPSCKMT	134145	220.059	0.77048	0.237255	3.24748	0.00116433	0.0165993
ENSG00000230148.8	HOXB-AS1	100874362	117.959	1.09689	0.33774	3.24773	0.0011633	0.0165993
ENSG00000111186.12	WNT5B	81029	93.6669	-1.25419	0.386564	-3.24445	0.00117678	0.0167618
ENSG00000130811.11	EIF3G	8666	2390.74	-0.498937	0.153844	-3.24314	0.00118221	0.0168241
ENSG00000160256.12	FAM207A	85395	242.8	-0.76252	0.235256	-3.24124	0.00119012	0.0169217
ENSG00000096384.19	HSP90AB1	3326	13636.5	-0.411819	0.127152	-3.23879	0.00120036	0.0169955
ENSG00000100450.12	GZMH	2999	37.2648	2.20675	0.681281	3.23912	0.00119901	0.0169955
ENSG00000164054.15	SHISA5	51246	2686.3	-0.426506	0.131653	-3.23961	0.00119693	0.0169955
ENSG00000178209.15	PLEC	5339	4714.74	-0.604609	0.186681	-3.23873	0.00120062	0.0169955
ENSG00000254681.6	PKD1P5-LOC105376752	110006322	47.1073	-1.51706	0.468368	-3.23903	0.00119935	0.0169955
ENSG00000120662.15	MTRF1	9617	90.7916	1.1765	0.363439	3.23713	0.00120738	0.017061
ENSG00000171791.12	BCL2	596	1141.7	0.542288	0.167574	3.23612	0.00121168	0.0171067
ENSG00000198099.8	ADH4	127	12.3321	3.96114	1.2242	3.23569	0.00121349	0.0171172
ENSG00000166441.12	RPL27A	6157	12753.5	-0.48323	0.149369	-3.23515	0.00121579	0.0171345
ENSG00000163479.13	SSR2	6746	1926.11	-0.484776	0.149912	-3.23374	0.00122179	0.017204
ENSG00000130592.15	LSP1	4046	1650.02	-0.697277	0.21578	-3.23142	0.00123178	0.0173294
ENSG00000117906.13	RCN2	5955	591.645	0.554122	0.171519	3.23068	0.00123497	0.0173437
ENSG00000147403.16	RPL10	6134	19238.4	-0.533347	0.165088	-3.23068	0.00123497	0.0173437
ENSG00000127955.16	GNAI1	2770	2375.83	0.534875	0.165576	3.23039	0.00123622	0.0173461
ENSG00000161267.11	BDH1	622	270.147	1.07349	0.332361	3.22989	0.00123839	0.0173614
ENSG00000103855.17	CD276	80381	1356.71	-0.66603	0.206234	-3.22948	0.00124014	0.0173706
ENSG00000162729.13	IGSF8	93185	1093.77	-0.643432	0.199295	-3.22854	0.00124426	0.0173979
ENSG00000138449.10	SLC40A1	30061	973.649	0.518331	0.160679	3.22588	0.00125588	0.017545
ENSG00000066294.14	CD84	8832	77.8608	1.90443	0.590738	3.22382	0.00126493	0.017656
ENSG00000087589.16	CASS4	57091	12.2893	3.48096	1.08012	3.22274	0.00126971	0.0176987
ENSG00000108342.12	CSF3	1440	44.6096	2.15835	0.669747	3.22263	0.00127019	0.0176987
ENSG00000137285.9	TUBB2B	347733	46.9693	2.19016	0.680143	3.22015	0.00128126	0.0178373
ENSG00000099814.15	CEP170B	283638	1232.53	-0.506653	0.157378	-3.21934	0.00128486	0.0178719
ENSG00000061987.15	MON2	23041	854.156	0.543067	0.168814	3.21695	0.00129561	0.0179956
ENSG00000149292.16	TTC12	54970	114.959	-1.08043	0.335865	-3.21685	0.00129606	0.0179956
ENSG00000153130.17	SCOC	60592	784.868	0.50603	0.157317	3.21662	0.00129712	0.0179956
ENSG00000164342.12	TLR3	7098	206.122	0.77736	0.241699	3.21624	0.00129883	0.0180037
ENSG00000131469.14	RPL27	6155	10279.5	-0.576832	0.179524	-3.21312	0.00131302	0.0181689
ENSG00000167965.17	MLST8	64223	577.871	-0.641158	0.199617	-3.21194	0.00131841	0.0182278
ENSG00000102996.4	MMP15	4324	1177.04	-0.752064	0.234326	-3.20947	0.00132979	0.0183692
ENSG00000171476.21	HOPX	84525	93.4525	2.47238	0.770732	3.20783	0.00133742	0.0184588
ENSG00000261221.3	ZNF865	100507290	470.362	-0.598614	0.18669	-3.20646	0.00134377	0.0185304
ENSG00000108604.15	SMARCD2	6603	1616.89	-0.516491	0.161096	-3.20611	0.0013454	0.0185369
ENSG00000128656.13	CHN1	1123	186.157	0.889562	0.277874	3.20131	0.00136804	0.0188165
ENSG00000187079.16	TEAD1	7003	2311.18	0.472808	0.147716	3.20079	0.00137051	0.0188342
ENSG00000196507.10	TCEAL3	85012	310.363	-0.810388	0.253268	-3.19973	0.00137559	0.0188878
ENSG00000103507.13	BCKDK	10295	853.523	-0.60728	0.189889	-3.19808	0.00138347	0.0189797
ENSG00000136783.9	NIPSNAP3A	25934	582.953	0.711766	0.222646	3.19685	0.00138938	0.0190445
ENSG00000130449.5	ZSWIM6	57688	214.796	0.827849	0.259006	3.19626	0.00139221	0.0190669
ENSG00000164938.13	TP53INP1	94241	385.569	0.67877	0.212405	3.19564	0.00139522	0.0190919
ENSG00000179909.15	ZNF154	7710	55.5199	1.59243	0.498461	3.19469	0.0013998	0.0191382
ENSG00000185010.14	F8	2157	641.524	0.695993	0.218008	3.19252	0.00141038	0.0192664
ENSG00000113369.8	ARRDC3	57561	1234.81	-0.588354	0.184345	-3.1916	0.00141489	0.0192956
ENSG00000122694.15	GLIPR2	152007	899.791	-0.531188	0.166447	-3.19134	0.00141614	0.0192956
ENSG00000203950.6	RTL8A	26071	893.83	-0.593099	0.185844	-3.19138	0.00141594	0.0192956
ENSG00000164733.20	CTSB	1508	11259.9	0.64877	0.203369	3.19012	0.00142213	0.0193608
ENSG00000129757.13	CDKN1C	1028	2324.62	0.59955	0.188029	3.1886	0.00142962	0.0194462
ENSG00000073464.11	CLCN4	1183	124.596	0.980531	0.307639	3.18727	0.0014362	0.0194696
ENSG00000144857.14	BOC	91653	920.036	0.631015	0.197979	3.18728	0.00143617	0.0194696
ENSG00000158106.13	RHPN1	114822	117.743	-1.14004	0.357604	-3.18799	0.00143266	0.0194696
ENSG00000187446.11	CHP1	11261	2787.17	-0.491091	0.154073	-3.1874	0.0014356	0.0194696
ENSG00000067141.16	NEO1	4756	544.591	-0.580015	0.182042	-3.18617	0.0014417	0.0195277
ENSG00000095203.14	EPB41L4B	54566	1298.57	0.496256	0.155869	3.1838	0.00145357	0.0196718
ENSG00000162236.11	STX5	6811	923.914	-0.570896	0.179338	-3.18336	0.00145579	0.0196851
ENSG00000100439.10	ABHD4	63874	1035.74	0.537363	0.168843	3.18263	0.00145946	0.0197181
ENSG00000167393.17	PPP2R3B	28227	288.829	-0.773996	0.243289	-3.18138	0.00146575	0.0197864
ENSG00000113593.11	PPWD1	23398	477.371	0.598778	0.188341	3.17922	0.00147673	0.0199134
ENSG00000164647.8	STEAP1	26872	692.873	1.02086	0.321121	3.17904	0.00147764	0.0199134
ENSG00000174564.12	IL20RB	53833	90.5169	-1.58888	0.500242	-3.17623	0.00149203	0.0200851
ENSG00000204310.12	AGPAT1	10554	453.044	-0.605101	0.190519	-3.17606	0.00149289	0.0200851
ENSG00000165724.5	ZMYND19	116225	231.467	-0.735196	0.231535	-3.17531	0.00149679	0.0201206
ENSG00000149639.14	SOGA1	140710	693.619	-0.61838	0.194801	-3.17441	0.00150139	0.0201533
ENSG00000184205.14	TSPYL2	64061	1163.3	-0.823686	0.259482	-3.17435	0.00150174	0.0201533
ENSG00000169020.9	ATP5ME	521	429.928	-0.797575	0.251282	-3.17402	0.00150345	0.0201594
ENSG00000126243.8	LRFN3	79414	212.78	-0.781002	0.246448	-3.16904	0.00152945	0.0204736
ENSG00000122122.9	SASH3	54440	70.2808	1.52651	0.481897	3.16771	0.00153645	0.0205502
ENSG00000021355.12	SERPINB1	1992	942.453	0.585766	0.184972	3.16677	0.0015414	0.0205819
ENSG00000205542.10	TMSB4X	7114	28379.7	0.595573	0.188056	3.167	0.00154021	0.0205819
ENSG00000120075.5	HOXB5	3215	59.1365	1.50033	0.473972	3.16545	0.00154845	0.0206245
ENSG00000148303.16	RPL7A	6130	19286.7	-0.536547	0.1695	-3.16547	0.00154834	0.0206245
ENSG00000164808.16	SPIDR	23514	859.792	0.538265	0.170036	3.1656	0.00154766	0.0206245
ENSG00000024862.17	CCDC28A	25901	421.222	0.695449	0.219732	3.16499	0.00155089	0.0206358
ENSG00000154263.17	ABCA10	10349	538.739	0.824212	0.260431	3.1648	0.00155187	0.0206358
ENSG00000178222.12	RNF212	285498	83.4522	-1.35288	0.427598	-3.16392	0.00155662	0.0206674
ENSG00000184743.12	ATL3	25923	2352.56	0.507924	0.160539	3.16388	0.00155683	0.0206674
ENSG00000168028.13	RPSA	3921	9050.54	-0.599231	0.189419	-3.16353	0.0015587	0.0206751
ENSG00000002834.17	LASP1	3927	4059.15	-0.422473	0.133623	-3.16167	0.00156866	0.0207205
ENSG00000118961.14	LDAH	60526	239.66	0.736906	0.233075	3.16167	0.00156867	0.0207205
ENSG00000128641.18	MYO1B	4430	1817.62	-0.630013	0.199275	-3.16152	0.00156948	0.0207205
ENSG00000151502.10	VPS26B	112936	1093.35	-0.483631	0.152939	-3.16226	0.00156552	0.0207205
ENSG00000176340.3	COX8A	1351	1295.39	-0.673058	0.212852	-3.1621	0.00156635	0.0207205
ENSG00000245573.7	BDNF-AS	497258	44.2117	1.61179	0.509827	3.16144	0.00156989	0.0207205
ENSG00000188811.13	NHLRC3	387921	788.064	0.538868	0.170549	3.15961	0.00157982	0.0208344
ENSG00000110700.6	RPS13	6207	8107.81	-0.517476	0.163825	-3.15871	0.00158467	0.0208751
ENSG00000123352.17	SPATS2	65244	192.505	-0.764626	0.242099	-3.15832	0.00158682	0.0208751
ENSG00000140391.14	TSPAN3	10099	8498.17	0.441102	0.139656	3.1585	0.00158584	0.0208751
ENSG00000163827.12	LRRC2	79442	52.173	1.49298	0.472815	3.15765	0.00159047	0.020906
ENSG00000131730.15	CKMT2	1160	151.606	-1.10401	0.349744	-3.15663	0.00159605	0.020962
ENSG00000135047.14	CTSL	1514	2622.99	0.658472	0.208716	3.15487	0.00160571	0.0210717
ENSG00000116871.15	MAP7D1	55700	7173.01	0.480684	0.152414	3.15381	0.00161155	0.021131
ENSG00000177125.5	ZBTB34	403341	198.226	0.779982	0.247382	3.15294	0.00161636	0.0211767
ENSG00000025039.14	RRAGD	58528	622.81	-0.560696	0.177849	-3.15266	0.00161791	0.0211797
ENSG00000177600.8	RPLP2	6181	29777.7	-0.475554	0.150915	-3.15113	0.00162639	0.0212733
ENSG00000083814.13	ZNF671	79891	100.765	1.18056	0.374697	3.1507	0.00162878	0.0212872
ENSG00000162706.12	CADM3	57863	136.138	-1.77058	0.562034	-3.1503	0.00163101	0.021299
ENSG00000054598.7	FOXC1	2296	360.919	0.988312	0.313836	3.14913	0.00163756	0.0213584
ENSG00000204577.11	LILRB3	11025	71.3187	1.89714	0.602456	3.14901	0.00163823	0.0213584
ENSG00000236751.1	LINC01186	101927574	16.287	5.13285	1.63014	3.14872	0.00163986	0.0213623
ENSG00000137076.20	TLN1	7094	11839.7	0.435857	0.138474	3.14757	0.00164632	0.021429
ENSG00000158887.15	MPZ	4359	168.675	0.871399	0.276914	3.14683	0.00165053	0.0214662
ENSG00000104921.14	FCER2	2208	57.9343	2.58467	0.821611	3.14586	0.001656	0.021519
ENSG00000162819.11	BROX	148362	542.18	0.536367	0.170512	3.14563	0.00165727	0.021519
ENSG00000132589.15	FLOT2	2319	1790.54	-0.460915	0.146594	-3.14417	0.0016656	0.0216097
ENSG00000116649.9	SRM	6723	1103.5	-0.639056	0.203435	-3.14133	0.0016818	0.021777
ENSG00000197894.10	ADH5	128	3746.63	0.421402	0.134153	3.1412	0.00168259	0.021777
ENSG00000165861.13	ZFYVE1	53349	541.577	0.562833	0.179215	3.14054	0.00168636	0.0217772
ENSG00000171703.16	TCEA2	6919	769.189	-0.51092	0.1627	-3.14025	0.00168804	0.0217772
ENSG00000178789.8	CD300LB	124599	25.3509	2.98903	0.951782	3.14046	0.00168685	0.0217772
ENSG00000184226.14	PCDH9	5101	297.757	1.15769	0.368588	3.14089	0.00168437	0.0217772
ENSG00000135919.12	SERPINE2	5270	142.586	-1.17562	0.374702	-3.13747	0.00170413	0.0219603
ENSG00000197045.12	GMFB	2764	803.844	0.715646	0.228107	3.13732	0.00170498	0.0219603
ENSG00000169442.8	CD52	1043	149.531	1.73837	0.554466	3.13522	0.00171726	0.0221008
ENSG00000071189.21	SNX13	23161	471.499	0.622145	0.198472	3.13467	0.0017205	0.0221246
ENSG00000095066.11	HOOK2	29911	2803.05	0.663386	0.211738	3.13305	0.00173	0.0222289
ENSG00000124370.10	MCEE	84693	212.528	0.833766	0.266175	3.1324	0.00173381	0.0222601
ENSG00000176946.11	THAP4	51078	903.083	-0.477987	0.152621	-3.13186	0.00173705	0.0222838
ENSG00000051128.18	HOMER3	9454	182.669	-0.93652	0.299209	-3.12999	0.00174815	0.0224082
ENSG00000136111.13	TBC1D4	9882	1231.43	0.451165	0.14418	3.12917	0.00175298	0.0224343
ENSG00000162804.13	SNED1	25992	1009.87	0.623943	0.199416	3.12885	0.00175493	0.0224412
ENSG00000131386.18	GALNT15	117248	1336.21	0.749601	0.239604	3.1285	0.00175704	0.0224502
ENSG00000108106.13	UBE2S	27338	149.102	-0.857816	0.274313	-3.12714	0.00176513	0.0225357
ENSG00000198300.13	PEG3	5178	276.54	0.909854	0.291002	3.12662	0.00176829	0.022558
ENSG00000118518.15	RNF146	81847	1011.08	0.532181	0.17029	3.12514	0.0017772	0.022642
ENSG00000205726.14	ITSN1	6453	3232.68	0.41893	0.134055	3.12506	0.0017777	0.022642
ENSG00000214548.16	MEG3	55384	2082.97	-1.01721	0.325736	-3.12279	0.00179144	0.0227808
ENSG00000158769.17	F11R	50848	899.118	0.554964	0.177752	3.12213	0.00179549	0.022796
ENSG00000163050.16	COQ8A	56997	5396.11	0.47834	0.1532	3.12232	0.00179431	0.022796
ENSG00000174326.11	SLC16A11	162515	36.6328	-1.6113	0.516285	-3.12094	0.00180273	0.0228698
ENSG00000166289.5	PLEKHF1	79156	736.969	0.626848	0.200893	3.1203	0.00180666	0.0229015
ENSG00000106636.7	YKT6	10652	1650.99	-0.458935	0.147113	-3.1196	0.00181094	0.0229376
ENSG00000125733.17	TRIP10	9322	2858.27	-0.514077	0.164811	-3.1192	0.00181346	0.0229432
ENSG00000182871.14	COL18A1	80781	4053.49	-0.574717	0.184259	-3.11907	0.00181425	0.0229432
ENSG00000178821.12	TMEM52	339456	44.6038	-1.54319	0.495156	-3.11658	0.00182964	0.0231196
ENSG00000138621.11	PPCDC	60490	218.808	0.796478	0.255643	3.11559	0.00183578	0.0231789
ENSG00000165152.8	TMEM246	84302	95.2708	-1.34313	0.431171	-3.11508	0.00183892	0.0232003
ENSG00000173482.16	PTPRM	5797	2473.46	0.420773	0.13509	3.11475	0.00184098	0.023208
ENSG00000065989.15	PDE4A	5141	662.626	-0.526694	0.169301	-3.11099	0.00186464	0.0234877
ENSG00000149573.8	MPZL2	10205	114.05	1.19552	0.38442	3.10995	0.00187122	0.0235521
ENSG00000198408.13	OGA	10724	4099.05	0.442539	0.142328	3.10928	0.00187542	0.0235864
ENSG00000164117.13	FBXO8	26269	387.892	0.612329	0.197008	3.10815	0.00188265	0.0236587
ENSG00000101639.18	CEP192	55125	263.073	0.836497	0.26923	3.107	0.00188996	0.023732
ENSG00000125817.7	CENPB	1059	2492.51	-0.427006	0.13751	-3.10527	0.00190106	0.0238527
ENSG00000099377.13	HSD3B7	80270	447.601	-0.803516	0.258797	-3.10481	0.00190402	0.023871
ENSG00000101782.14	RIOK3	8780	810.315	0.619015	0.199479	3.10315	0.00191471	0.0239675
ENSG00000132471.11	WBP2	23558	3039.88	-0.47793	0.154061	-3.10221	0.00192082	0.0239886
ENSG00000185614.4	INKA1	389119	134.42	-0.867299	0.27957	-3.10226	0.00192047	0.0239886
ENSG00000264522.5	OTUD7B	56957	812.639	0.638939	0.20601	3.1015	0.00192544	0.0240267
ENSG00000143126.7	CELSR2	1952	95.0986	-1.26207	0.407012	-3.10081	0.00192989	0.024059
ENSG00000196526.10	AFAP1	60312	557.014	-0.594779	0.191825	-3.10064	0.00193103	0.024059
ENSG00000066468.22	FGFR2	2263	524.578	0.915631	0.295404	3.09959	0.0019379	0.0240861
ENSG00000108819.10	PPP1R9B	84687	1059.38	-0.548633	0.177028	-3.09913	0.00194087	0.0240861
ENSG00000165025.14	SYK	6850	154.274	1.50621	0.486042	3.09893	0.00194224	0.0240861
ENSG00000167244.19	IGF2	3481	135.002	-1.68863	0.544848	-3.09926	0.00194005	0.0240861
ENSG00000175567.8	UCP2	7351	2940.51	-0.569233	0.183642	-3.09968	0.00193729	0.0240861
ENSG00000082146.12	STRADB	55437	858.971	0.599919	0.193665	3.09771	0.00195022	0.0241664
ENSG00000124786.11	SLC35B3	51000	360.88	0.612786	0.197855	3.09714	0.00195395	0.0241806
ENSG00000184979.9	USP18	11274	142.903	1.03911	0.335512	3.09708	0.00195439	0.0241806
ENSG00000133195.11	SLC39A11	201266	273.854	0.753461	0.243307	3.09675	0.00195657	0.0241889
ENSG00000169047.5	IRS1	3667	1217.36	-0.535336	0.172967	-3.09502	0.00196797	0.0242923
ENSG00000177030.16	DEAF1	10522	490.382	-0.68933	0.222706	-3.09525	0.0019665	0.0242923
ENSG00000108582.11	CPD	1362	1023.35	0.547737	0.177047	3.09373	0.00197655	0.0243607
ENSG00000198353.7	HOXC4	3221	183.927	0.898275	0.290351	3.09376	0.00197638	0.0243607
ENSG00000170037.13	CNTROB	116840	509.879	-0.59703	0.19304	-3.09278	0.00198292	0.0244205
ENSG00000105287.12	PRKD2	25865	964.832	-0.676954	0.218959	-3.09169	0.00199023	0.0244916
ENSG00000089847.12	ANKRD24	170961	59.3942	1.48773	0.481262	3.09132	0.00199271	0.0244971
ENSG00000102103.15	PQBP1	10084	737.413	-0.527161	0.170563	-3.09071	0.00199679	0.0244971
ENSG00000134970.13	TMED7	51014	622.692	0.576226	0.186436	3.09074	0.0019966	0.0244971
ENSG00000267322.2	SCARNA17	677769	16.472	2.93441	0.950008	3.08883	0.00200949	0.024634
ENSG00000105088.8	OLFM2	93145	2052.97	-1.95315	0.632374	-3.08859	0.00201106	0.0246343
ENSG00000168497.4	CAVIN2	8436	4058.27	0.693946	0.224704	3.08827	0.00201327	0.0246425
ENSG00000150938.9	CRIM1	51232	2846.36	0.620224	0.200924	3.08685	0.00202287	0.0247411
ENSG00000080573.6	COL5A3	50509	5467.49	-0.504278	0.163512	-3.08403	0.00204216	0.024958
ENSG00000198720.12	ANKRD13B	124930	188.736	-0.771578	0.250271	-3.08297	0.00204944	0.0250279
ENSG00000002549.12	LAP3	51056	1452.29	0.422031	0.136928	3.08215	0.00205513	0.0250782
ENSG00000137818.11	RPLP1	6176	18421.7	-0.537462	0.174438	-3.08111	0.00206231	0.0251467
ENSG00000007047.14	MARK4	57787	485.231	-0.649481	0.210865	-3.08007	0.0020695	0.0252152
ENSG00000082014.16	SMARCD3	6604	462.701	-0.578704	0.187926	-3.07943	0.00207398	0.0252505
ENSG00000080493.16	SLC4A4	8671	245.631	0.801676	0.260412	3.07849	0.00208051	0.0253107
ENSG00000100316.15	RPL3	6122	32572.7	-0.478288	0.155394	-3.07791	0.00208457	0.0253409
ENSG00000162711.17	NLRP3	114548	57.359	2.50509	0.813955	3.07768	0.00208621	0.0253416
ENSG00000119820.10	YIPF4	84272	751.824	0.488048	0.158691	3.07546	0.00210178	0.0254839
ENSG00000133433.10	GSTT2B	653689	43.6803	-1.47939	0.481086	-3.0751	0.00210429	0.0254839
ENSG00000152082.13	MZT2B	80097	565.598	-0.729851	0.237326	-3.07531	0.00210283	0.0254839
ENSG00000175161.13	CADM2	253559	165.29	0.968751	0.314995	3.07545	0.00210186	0.0254839
ENSG00000136378.14	ADAMTS7	11173	457.668	-0.653096	0.212434	-3.07434	0.00210966	0.0255297
ENSG00000171720.9	HDAC3	8841	697.726	-0.550529	0.179114	-3.07363	0.00211471	0.0255714
ENSG00000130758.7	MAP3K10	4294	386.217	-0.656503	0.213649	-3.07281	0.00212052	0.0256222
ENSG00000104679.10	R3HCC1	203069	811.327	-0.531363	0.173012	-3.07125	0.00213161	0.0257175
ENSG00000174891.12	RSRC1	51319	228.06	-0.683336	0.222479	-3.07146	0.00213012	0.0257175
ENSG00000034152.18	MAP2K3	5606	924.21	-0.536178	0.174629	-3.07039	0.00213782	0.0257729
ENSG00000102010.14	BMX	660	98.5309	1.22637	0.399603	3.06897	0.00214801	0.0258764
ENSG00000162851.7	TFB2M	64216	141.014	0.999659	0.326027	3.06618	0.00216811	0.0260792
ENSG00000235173.6	HGH1	51236	319.42	-0.631375	0.206041	-3.06432	0.00218164	0.0262223
ENSG00000161813.21	LARP4	113251	421.417	0.770305	0.25144	3.06357	0.00218715	0.0262687
ENSG00000130340.15	SNX9	51429	2089.97	-0.468839	0.153092	-3.06247	0.0021952	0.0263456
ENSG00000122679.8	RAMP3	10268	896.477	1.96196	0.640806	3.06171	0.00220076	0.0263927
ENSG00000138722.9	MMRN1	22915	65.1667	2.16894	0.708582	3.06096	0.00220632	0.0264395
ENSG00000146072.6	TNFRSF21	27242	1181.58	0.550042	0.179831	3.05865	0.00222334	0.0266036
ENSG00000158813.17	EDA	1896	196.263	-0.73089	0.238953	-3.05871	0.00222291	0.0266036
ENSG00000099864.17	PALM	5064	5421.25	-0.47637	0.155837	-3.05686	0.00223671	0.0267436
ENSG00000111731.12	C2CD5	9847	582.922	0.57681	0.188749	3.05596	0.0022434	0.0267637
ENSG00000170889.13	RPS9	6203	11879	-0.550339	0.180066	-3.05632	0.0022407	0.0267637
ENSG00000185504.16	FAAP100	80233	679.994	-0.577	0.188806	-3.05605	0.00224276	0.0267637
ENSG00000132424.15	PNISR	25957	1941.52	0.448735	0.146868	3.05536	0.00224791	0.0267873
ENSG00000136104.20	RNASEH2B	79621	350.648	-0.600615	0.196585	-3.05525	0.00224872	0.0267873
ENSG00000132541.10	RIDA	10247	579.066	0.562138	0.184029	3.05461	0.00225351	0.0268243
ENSG00000134107.4	BHLHE40	8553	3344.25	-0.476431	0.15602	-3.05365	0.00226073	0.0268805
ENSG00000181631.6	P2RY13	53829	33.3276	2.04834	0.670807	3.05354	0.00226159	0.0268805
ENSG00000114480.12	GBE1	2632	2908.99	0.525271	0.172154	3.05117	0.00227952	0.0270535
ENSG00000159200.17	RCAN1	1827	854.558	-0.873601	0.286308	-3.05127	0.00227877	0.0270535
ENSG00000099889.13	ARVCF	421	244.214	-0.729382	0.239154	-3.04985	0.00228956	0.027108
ENSG00000100242.15	SUN2	25777	2782.82	0.457832	0.15013	3.04957	0.00229166	0.027108
ENSG00000130300.8	PLVAP	83483	3645.96	-0.555585	0.182188	-3.04951	0.00229212	0.027108
ENSG00000148803.11	FUOM	282969	214.078	-0.702996	0.230489	-3.05001	0.0022883	0.027108
ENSG00000188690.13	UROS	7390	727.336	-0.584129	0.191552	-3.04945	0.00229258	0.027108
ENSG00000122375.11	OPN4	94233	35.845	-1.74748	0.573178	-3.04877	0.00229784	0.0271501
ENSG00000177409.11	SAMD9L	219285	356.463	0.588375	0.193063	3.04758	0.00230694	0.0272376
ENSG00000120875.8	DUSP4	1846	3881.85	-0.93545	0.307401	-3.04309	0.00234159	0.027584
ENSG00000154134.14	ROBO3	64221	605.871	-0.75794	0.249085	-3.04289	0.00234317	0.027584
ENSG00000130508.10	PXDN	7837	4120.77	0.402753	0.132443	3.04095	0.00235836	0.0277424
ENSG00000101665.9	SMAD7	4092	831.081	0.587966	0.193423	3.03979	0.00236742	0.0278285
ENSG00000278535.4	DHRS11	79154	611.718	-0.533634	0.175789	-3.03565	0.00240022	0.0281726
ENSG00000086504.16	MRPL28	10573	1037.07	-0.537016	0.176988	-3.0342	0.00241173	0.0282736
ENSG00000135636.13	DYSF	8291	780.177	-0.758184	0.250139	-3.03104	0.00243709	0.028501
ENSG00000175265.17	GOLGA8A	23015	822.574	0.574336	0.189479	3.03113	0.00243639	0.028501
ENSG00000136051.14	WASHC4	23325	645.549	0.49061	0.161967	3.02907	0.00245308	0.0286671
ENSG00000184785.5	SMIM10	644538	312.534	-0.691559	0.228385	-3.02804	0.00246147	0.0287441
ENSG00000136807.13	CDK9	1025	1233.15	-0.46839	0.154707	-3.02759	0.00246513	0.0287658
ENSG00000059377.16	TBXAS1	6916	116.482	1.27321	0.420647	3.0268	0.00247159	0.0288203
ENSG00000204628.11	RACK1	10399	15276.8	-0.503481	0.166397	-3.02579	0.00247986	0.0288956
ENSG00000140263.13	SORD	6652	82.5777	-1.06143	0.350893	-3.02494	0.00248685	0.028956
ENSG00000180447.6	GAS1	2619	995.475	0.554685	0.183412	3.02425	0.0024925	0.0290007
ENSG00000272398.5	CD24	100133941	29.892	2.21886	0.734424	3.02123	0.0025175	0.0292703
ENSG00000010704.18	HFE	3077	172.521	0.839487	0.277895	3.02088	0.00252041	0.0292811
ENSG00000173113.6	TRMT112	51504	1404.73	-0.42979	0.142283	-3.02068	0.00252209	0.0292811
ENSG00000166825.13	ANPEP	290	1071.5	-0.526268	0.174341	-3.01861	0.00253939	0.0294606
ENSG00000105516.10	DBP	1628	942.085	-0.498174	0.165091	-3.01757	0.00254812	0.0295362
ENSG00000136689.18	IL1RN	3557	91.3702	1.64608	0.54553	3.01739	0.0025496	0.0295362
ENSG00000091157.13	WDR7	23335	297.79	0.628127	0.20824	3.01636	0.00255832	0.0296159
ENSG00000112144.15	ICK	22858	525.718	0.520904	0.172726	3.01579	0.00256311	0.0296285
ENSG00000197122.11	SRC	6714	441.303	-0.638756	0.211796	-3.0159	0.00256222	0.0296285
ENSG00000162191.13	UBXN1	51035	2377.23	-0.517379	0.171659	-3.014	0.00257832	0.0297827
ENSG00000237541.3	HLA-DQA1	3117	87.3575	1.19323	0.396042	3.0129	0.00258762	0.0298686
ENSG00000164830.18	OXR1	55074	775.77	0.513759	0.170609	3.01132	0.00260114	0.0300031
ENSG00000065802.11	ASB1	51665	620.246	-0.541233	0.179788	-3.0104	0.00260906	0.0300577
ENSG00000124003.12	MOGAT1	116255	18.6286	-2.27488	0.75569	-3.01033	0.00260963	0.0300577
ENSG00000130208.9	APOC1	341	428.075	-2.14337	0.712218	-3.00944	0.00261734	0.0301248
ENSG00000243753.5	HLA-L	3139	71.0882	-1.4513	0.482361	-3.00875	0.00262325	0.0301711
ENSG00000146674.14	IGFBP3	3486	6453.23	0.876742	0.291481	3.00788	0.00263075	0.0302357
ENSG00000078401.6	EDN1	1906	246.13	2.30099	0.765257	3.00682	0.00263994	0.0303195
ENSG00000142669.14	SH3BGRL3	83442	2375.3	-0.736852	0.245139	-3.00585	0.00264838	0.0303946
ENSG00000106113.18	CRHR2	1395	35.3668	-2.06868	0.68849	-3.00466	0.00265882	0.0304926
ENSG00000005249.12	PRKAR2B	5577	11275.7	0.553107	0.184115	3.00413	0.00266338	0.0305231
ENSG00000125170.10	DOK4	55715	311.111	-0.741145	0.246753	-3.00359	0.00266818	0.0305562
ENSG00000173660.11	UQCRH	7388	2286.02	-0.566308	0.188558	-3.00336	0.00267015	0.0305569
ENSG00000177732.8	SOX12	6666	159.066	-0.855175	0.285003	-3.00058	0.00269465	0.0308152
ENSG00000165516.10	KLHDC2	23588	662.54	0.530448	0.176816	2.99999	0.00269985	0.0308307
ENSG00000183506.17	PI4KAP2	375133	142.846	-0.829315	0.276421	-3.00019	0.00269808	0.0308307
ENSG00000138381.9	ASNSD1	54529	658.565	0.487875	0.162724	2.99817	0.00271603	0.0309933
ENSG00000173559.12	NABP1	64859	404.512	0.751403	0.250662	2.99768	0.00272044	0.0309995
ENSG00000180891.12	CUEDC1	404093	1176.14	-0.474764	0.158375	-2.99772	0.00272007	0.0309995
ENSG00000161249.20	DMKN	93099	42.9022	-2.11185	0.704606	-2.9972	0.00272473	0.0310262
ENSG00000188738.14	FSIP2	401024	13.5406	2.88515	0.962772	2.99671	0.00272912	0.0310542
ENSG00000115594.11	IL1R1	3554	2257.89	0.521269	0.173981	2.99612	0.00273438	0.031092
ENSG00000214401.4	KANSL1-AS1	644246	138.942	-0.946629	0.315991	-2.99575	0.00273775	0.0311082
ENSG00000164543.6	STK17A	9263	400.717	0.881975	0.294625	2.99355	0.00275755	0.0313109
ENSG00000204103.3	MAFB	9935	1241.32	0.620449	0.207305	2.99293	0.00276313	0.0313363
ENSG00000126705.14	AHDC1	27245	506.494	-0.708024	0.236625	-2.99218	0.00276994	0.0313848
ENSG00000184867.13	ARMCX2	9823	341.713	0.695082	0.232376	2.99119	0.00277889	0.031464
ENSG00000092964.17	DPYSL2	1808	3036.68	-0.5024	0.168028	-2.98998	0.00278995	0.0315668
ENSG00000109572.13	CLCN3	1182	665.031	0.526577	0.176138	2.98957	0.00279371	0.0315871
ENSG00000130518.16	IQCN	80726	232.941	0.968367	0.323996	2.98882	0.00280056	0.0316198
ENSG00000141858.11	SAMD1	90378	771.187	-0.713933	0.238859	-2.98893	0.00279957	0.0316198
ENSG00000107130.9	NCS1	23413	99.2685	-1.66915	0.558549	-2.98837	0.00280466	0.0316216
ENSG00000067225.17	PKM	5315	4330.27	-0.569606	0.190647	-2.98775	0.00281037	0.0316636
ENSG00000164687.10	FABP5	2171	1719.73	-0.811466	0.271628	-2.98742	0.00281347	0.0316763
ENSG00000198736.11	MSRB1	51734	384.468	-0.628286	0.21034	-2.987	0.00281731	0.0316972
ENSG00000072062.13	PRKACA	5566	2801.47	-0.48055	0.161053	-2.9838	0.00284689	0.031918
ENSG00000104133.14	SPG11	80208	639.694	0.556362	0.186484	2.98343	0.00285037	0.031918
ENSG00000111711.9	GOLT1B	51026	515.142	0.598035	0.200455	2.98339	0.00285074	0.031918
ENSG00000124532.14	MRS2	57380	484.385	0.529152	0.177298	2.98454	0.00284004	0.031918
ENSG00000176387.6	HSD11B2	3291	71.3293	-1.3274	0.444882	-2.98372	0.00284769	0.031918
ENSG00000178537.9	SLC25A20	788	694.702	0.677438	0.227071	2.98337	0.00285089	0.031918
ENSG00000184640.17	SEPTIN9	10801	2349.51	-0.516988	0.173243	-2.98417	0.00284346	0.031918
ENSG00000129534.13	MIS18BP1	55320	330.789	0.67616	0.226689	2.98277	0.00285655	0.031959
ENSG00000188536.13	HBA2	3040	5140.98	2.15668	0.723152	2.98233	0.00286067	0.0319828
ENSG00000101224.17	CDC25B	994	529.176	-0.56286	0.18881	-2.98109	0.00287229	0.0320455
ENSG00000164125.15	GASK1B	51313	1387.07	0.923555	0.309787	2.98126	0.00287067	0.0320455
ENSG00000188372.14	ZP3	7784	68.4705	-1.5199	0.509839	-2.98115	0.00287172	0.0320455
ENSG00000147872.9	PLIN2	123	4097.98	0.476793	0.159992	2.98011	0.00288148	0.0321257
ENSG00000111879.19	FAM184A	79632	186.1	0.738361	0.247895	2.97852	0.00289647	0.0322703
ENSG00000103496.14	STX4	6810	1035.17	-0.440124	0.147854	-2.97676	0.00291316	0.0324111
ENSG00000198843.12	SELENOT	51714	1041.15	0.479617	0.161116	2.97684	0.00291238	0.0324111
ENSG00000172500.12	FIBP	9158	757.556	-0.536006	0.180095	-2.97624	0.00291805	0.032443
ENSG00000109381.19	ELF2	1998	554.03	0.51923	0.174501	2.97551	0.00292498	0.0324753
ENSG00000145337.4	PYURF	100996939	831.352	0.474672	0.159538	2.9753	0.00292704	0.0324753
ENSG00000172469.15	MANEA	79694	247.336	0.715061	0.240323	2.97542	0.00292591	0.0324753
ENSG00000174963.17	ZIC4	84107	35.1532	-2.73462	0.919426	-2.97426	0.00293694	0.0325626
ENSG00000112096.17	SOD2	6648	3522.28	0.56148	0.188922	2.97201	0.00295853	0.0326695
ENSG00000122390.18	NAA60	79903	759.095	-0.474429	0.159593	-2.97273	0.00295162	0.0326695
ENSG00000135362.13	PRR5L	79899	88.3816	1.10448	0.371567	2.97248	0.002954	0.0326695
ENSG00000135390.18	ATP5MC2	517	3178.93	-0.588074	0.197873	-2.97198	0.00295882	0.0326695
ENSG00000138080.13	EMILIN1	11117	1243.45	0.723936	0.243586	2.97199	0.00295874	0.0326695
ENSG00000162413.16	KLHL21	9903	2004.35	0.493214	0.16592	2.9726	0.00295288	0.0326695
ENSG00000130313.6	PGLS	25796	1132.24	-0.583747	0.196469	-2.97119	0.0029665	0.0327316
ENSG00000133805.15	AMPD3	272	93.6129	1.03388	0.348	2.97093	0.00296899	0.0327366
ENSG00000140749.8	IGSF6	10261	43.9532	2.06572	0.695398	2.97056	0.00297258	0.0327399
ENSG00000155926.13	SLA	6503	105.294	1.85704	0.625209	2.97027	0.00297543	0.0327399
ENSG00000180113.15	TDRD6	221400	34.1722	1.70138	0.572771	2.97043	0.00297385	0.0327399
ENSG00000112992.16	NNT	23530	1014.23	0.500456	0.168509	2.96991	0.00297884	0.032755
ENSG00000226026.5	LOC101928118	101928118	11.8487	3.81587	1.28494	2.96968	0.00298112	0.0327576
ENSG00000147140.15	NONO	4841	3052.11	-0.426691	0.143809	-2.96707	0.00300652	0.0330139
ENSG00000038274.16	MAT2B	27430	767.602	0.516881	0.174261	2.96612	0.00301581	0.0330932
ENSG00000162065.13	TBC1D24	57465	428.097	-0.65598	0.221205	-2.96549	0.00302202	0.0331387
ENSG00000102287.18	GABRE	2564	2960.54	0.693231	0.233807	2.96497	0.00302708	0.0331715
ENSG00000115355.16	CCDC88A	55704	541.165	0.562202	0.189657	2.96431	0.00303364	0.0332206
ENSG00000099381.17	SETD1A	9739	646.032	-0.582219	0.19652	-2.96264	0.00305015	0.0333142
ENSG00000114374.12	USP9Y	8287	305.887	0.658798	0.222337	2.96306	0.00304599	0.0333142
ENSG00000157214.13	STEAP2	261729	480.785	0.7157	0.241569	2.96271	0.00304943	0.0333142
ENSG00000180481.10	GLIPR1L2	144321	32.108	1.85538	0.626266	2.9626	0.00305051	0.0333142
ENSG00000109472.13	CPE	1363	1833.59	-0.795652	0.26864	-2.96178	0.00305864	0.0333802
ENSG00000010256.10	UQCRC1	7384	3145.39	-0.458988	0.15505	-2.96027	0.00307372	0.0334957
ENSG00000171130.18	ATP6V0E2	155066	583.204	-0.84445	0.285321	-2.95965	0.00307989	0.0335207
ENSG00000163249.11	CCNYL1	151195	301.023	0.628125	0.212284	2.95889	0.00308747	0.0335804
ENSG00000114391.12	RPL24	6152	7982.82	-0.552509	0.186785	-2.95799	0.00309656	0.0336564
ENSG00000115255.10	REEP6	92840	342.407	-0.600372	0.202985	-2.95772	0.0030992	0.0336622
ENSG00000100116.16	GCAT	23464	150.307	-0.808002	0.273307	-2.95639	0.0031126	0.0337163
ENSG00000159674.11	SPON2	10417	1411.75	-0.655626	0.221758	-2.9565	0.00311154	0.0337163
ENSG00000164129.11	NPY5R	4889	86.4364	1.97168	0.666917	2.95641	0.00311244	0.0337163
ENSG00000232653.8	GOLGA8N	643699	55.6805	1.39794	0.472837	2.9565	0.00311153	0.0337163
ENSG00000168309.17	FAM107A	11170	1497.87	0.603731	0.204299	2.95513	0.00312537	0.0338089
ENSG00000181754.6	AMIGO1	57463	145.678	0.917382	0.310419	2.9553	0.00312364	0.0338089
ENSG00000162745.10	OLFML2B	25903	730.38	-0.615892	0.208485	-2.95412	0.00313557	0.0338964
ENSG00000176973.7	FAM89B	23625	111.075	-0.952389	0.322561	-2.95258	0.00315126	0.03402
ENSG00000182836.9	PLCXD3	345557	96.8945	1.73104	0.586266	2.95265	0.00315061	0.03402
ENSG00000140990.14	NDUFB10	4716	1788.74	-0.512999	0.173831	-2.95114	0.00316598	0.0341329
ENSG00000263753.7	LINC00667	339290	1154.34	-0.454976	0.154169	-2.95116	0.00316586	0.0341329
ENSG00000149418.10	ST14	6768	81.638	2.1293	0.721593	2.95084	0.00316916	0.0341442
ENSG00000166886.12	NAB2	4665	359.559	-0.579704	0.196491	-2.95028	0.00317484	0.0341823
ENSG00000100592.15	DAAM1	23002	870.029	0.58731	0.199278	2.94719	0.00320673	0.0344657
ENSG00000168060.15	NAALADL1	10004	141.112	-0.897097	0.304399	-2.94711	0.00320761	0.0344657
ENSG00000204540.10	PSORS1C1	170679	19.8888	-1.99001	0.6752	-2.94728	0.00320578	0.0344657
ENSG00000253716.5	MINCR	100507316	121.57	0.966258	0.327941	2.94644	0.00321453	0.0345168
ENSG00000235750.9	KIAA0040	9674	1708.17	-0.539342	0.183074	-2.94604	0.0032187	0.0345384
ENSG00000175489.9	LRRC25	126364	95.7836	1.6112	0.547024	2.94538	0.00322554	0.0345887
ENSG00000168386.18	FILIP1L	11259	1352.62	-0.765995	0.260163	-2.94428	0.00323705	0.0346657
ENSG00000277258.4	PCGF2	7703	359.813	-0.592006	0.201066	-2.94433	0.00323652	0.0346657
ENSG00000125503.12	PPP1R12C	54776	2879.53	-0.432979	0.147104	-2.94335	0.00324679	0.0347467
ENSG00000095564.13	BTAF1	9044	607.395	0.539763	0.183431	2.9426	0.00325474	0.0348085
ENSG00000125895.5	TMEM74B	55321	141.892	-1.12291	0.381706	-2.94182	0.00326289	0.0348724
ENSG00000186417.13	GLDN	342035	496.485	-0.89069	0.302833	-2.9412	0.00326947	0.0349195
ENSG00000162144.9	CYB561A3	220002	413.527	0.636178	0.216352	2.94047	0.00327712	0.0349777
ENSG00000104765.15	BNIP3L	665	4587.62	0.381621	0.129891	2.938	0.00330334	0.0352107
ENSG00000007866.20	TEAD3	7005	338.269	-0.973487	0.331408	-2.93743	0.00330944	0.0352523
ENSG00000189195.12	KIAA1107	23285	96.7258	0.944155	0.321454	2.93714	0.00331258	0.0352622
ENSG00000064309.14	CDON	50937	314.253	0.682942	0.232638	2.93565	0.00332854	0.0353738
ENSG00000162616.8	DNAJB4	11080	518.31	0.789696	0.269012	2.93554	0.00332969	0.0353738
ENSG00000176788.8	BASP1	10409	216.365	-1.02407	0.348814	-2.93586	0.00332629	0.0353738
ENSG00000137809.16	ITGA11	22801	466.973	-0.745627	0.254091	-2.93448	0.00334103	0.0354708
ENSG00000158109.14	TPRG1L	127262	1972.78	-0.405249	0.138165	-2.93307	0.00335626	0.0356088
ENSG00000135111.15	TBX3	6926	774.937	-0.457755	0.156186	-2.93083	0.00338061	0.0357847
ENSG00000161265.14	U2AF1L4	199746	83.5484	-1.11682	0.381072	-2.93072	0.00338177	0.0357847
ENSG00000181458.10	TMEM45A	55076	119.605	0.962933	0.328545	2.9309	0.00337981	0.0357847
ENSG00000159640.15	ACE	1636	537.414	-0.635099	0.216763	-2.92992	0.00339051	0.0358534
ENSG00000187942.11	LDLRAD2	401944	129.84	0.885895	0.302443	2.92913	0.00339912	0.0359207
ENSG00000136867.10	SLC31A2	1318	14.4435	3.25085	1.10993	2.92889	0.00340177	0.035925
ENSG00000067048.16	DDX3Y	8653	1047.23	0.578632	0.197576	2.92866	0.00340429	0.035928
ENSG00000168769.13	TET2	54790	222.92	0.670854	0.22924	2.92642	0.00342886	0.0361396
ENSG00000250133.2	HOXC-AS2	100874364	24.8514	2.23942	0.765238	2.92644	0.00342869	0.0361396
ENSG00000135596.17	MICAL1	64780	636.569	-0.579947	0.198465	-2.92215	0.0034762	0.0365903
ENSG00000157778.8	PSMG3	84262	364.482	-0.644414	0.220517	-2.92228	0.00347474	0.0365903
ENSG00000064042.17	LIMCH1	22998	1488.39	0.599668	0.20528	2.92122	0.00348662	0.0366447
ENSG00000112837.16	TBX18	9096	292.015	-0.892139	0.305392	-2.92129	0.00348588	0.0366447
ENSG00000170836.11	PPM1D	8493	306.796	0.66584	0.227943	2.92108	0.00348822	0.0366447
ENSG00000154153.13	RETREG1	54463	545.696	0.642299	0.220038	2.91904	0.00351106	0.0368604
ENSG00000167671.11	UBXN6	80700	3275.66	-0.401454	0.137552	-2.91857	0.00351646	0.0368929
ENSG00000136877.14	FPGS	2356	1655.25	-0.455672	0.156258	-2.91616	0.00354368	0.0371298
ENSG00000204217.13	BMPR2	659	1423.2	0.493169	0.16911	2.91626	0.00354257	0.0371298
ENSG00000110435.11	PDHX	8050	528.48	0.518119	0.177727	2.91524	0.00355412	0.0372149
ENSG00000108312.14	UBTF	7343	1901.08	-0.435886	0.149589	-2.91389	0.00356958	0.0373278
ENSG00000126267.9	COX6B1	1340	3011.42	-0.556022	0.190815	-2.91394	0.00356903	0.0373278
ENSG00000003402.19	CFLAR	8837	3258.07	0.515942	0.177093	2.9134	0.00357513	0.0373474
ENSG00000084636.17	COL16A1	1307	2292.07	0.6036	0.207206	2.91304	0.00357934	0.0373474
ENSG00000165731.18	RET	5979	260.412	0.813172	0.279144	2.91309	0.0035787	0.0373474
ENSG00000219438.8	TAFA5	25817	30.208	-1.96183	0.673496	-2.91291	0.00358078	0.0373474
ENSG00000095574.11	IKZF5	64376	302.544	0.612071	0.210169	2.91228	0.00358804	0.0373988
ENSG00000070476.14	ZXDC	79364	583.433	-0.488986	0.167923	-2.91196	0.0035917	0.0374126
ENSG00000153551.13	CMTM7	112616	236.113	-0.866496	0.29761	-2.91151	0.00359682	0.0374172
ENSG00000204389.9	HSPA1A	3303	1244.92	0.46721	0.160463	2.91164	0.00359534	0.0374172
ENSG00000196843.15	ARID5A	10865	547.363	-0.638963	0.219513	-2.91082	0.00360481	0.0374759
ENSG00000185924.6	RTN4RL1	146760	235.082	-0.868728	0.298572	-2.90961	0.00361879	0.0375969
ENSG00000152990.13	ADGRA3	166647	577.782	0.513471	0.176531	2.90868	0.00362958	0.0376598
ENSG00000187231.13	SESTD1	91404	2336.9	0.415923	0.143004	2.90848	0.0036319	0.0376598
ENSG00000159388.5	BTG2	7832	6823.81	0.812133	0.279261	2.90815	0.00363573	0.0376751
ENSG00000095906.16	NUBP2	10101	1032.55	-0.49519	0.17033	-2.90724	0.00364629	0.0377601
ENSG00000103226.17	NOMO3	408050	39.7344	1.934	0.665675	2.90532	0.0036688	0.0379441
ENSG00000146070.16	PLA2G7	7941	53.2853	2.5717	0.885348	2.90473	0.00367569	0.0379908
ENSG00000233927.4	RPS28	6234	6752.19	-0.479604	0.16519	-2.90335	0.00369194	0.0381342
ENSG00000065325.12	GLP2R	9340	93.9061	1.02063	0.351631	2.90256	0.00370127	0.0382058
ENSG00000134453.15	RBM17	84991	1787.64	0.409986	0.141316	2.90121	0.00371726	0.0383462
ENSG00000171503.11	ETFDH	2110	902.601	0.554342	0.191115	2.90056	0.00372493	0.0384006
ENSG00000043143.20	JADE2	23338	742.876	-0.497966	0.171764	-2.89912	0.00374212	0.0385529
ENSG00000105792.19	CFAP69	79846	169.642	0.998384	0.344424	2.8987	0.00374708	0.0385792
ENSG00000139737.21	SLAIN1	122060	21.6264	-2.03722	0.702861	-2.89846	0.00374997	0.0385842
ENSG00000176532.3	PRR15	222171	17.2269	3.64382	1.25802	2.89648	0.00377378	0.0388043
ENSG00000167470.12	MIDN	90007	1382.93	-0.611211	0.211056	-2.89596	0.00378002	0.0388435
ENSG00000115138.10	POMC	5443	62.4143	-1.20674	0.416803	-2.89524	0.00378871	0.0388829
ENSG00000116711.9	PLA2G4A	5321	210.226	0.702916	0.242771	2.89539	0.00378688	0.0388829
ENSG00000138768.14	USO1	8615	1179.08	0.45769	0.158194	2.89322	0.00381311	0.0391082
ENSG00000164897.12	TMUB1	83590	711.029	-0.482333	0.166841	-2.89098	0.00384043	0.0393632
ENSG00000180921.6	FAM83H	286077	114.127	-1.04675	0.362218	-2.88984	0.00385442	0.0394813
ENSG00000060656.19	PTPRU	10076	322.651	-0.647455	0.224089	-2.88927	0.00386135	0.0395017
ENSG00000111057.10	KRT18	3875	76.3348	-1.45946	0.505118	-2.88934	0.00386049	0.0395017
ENSG00000172243.17	CLEC7A	64581	32.4069	3.06177	1.06031	2.88763	0.00388154	0.039683
ENSG00000079950.13	STX7	8417	1991.76	0.401614	0.139125	2.88672	0.00389284	0.0397691
ENSG00000168447.10	SCNN1B	6338	254.158	-0.848792	0.294051	-2.88655	0.00389494	0.0397691
ENSG00000084234.17	APLP2	334	7814.97	0.395014	0.136883	2.88577	0.00390453	0.0398162
ENSG00000127191.17	TRAF2	7186	208.697	-0.81801	0.283648	-2.88389	0.00392798	0.0400067
ENSG00000143951.15	WDPCP	51057	155.084	0.805147	0.27919	2.88387	0.0039282	0.0400067
ENSG00000206195.10	DUXAP8	503637	27.492	2.33128	0.80855	2.88328	0.00393556	0.0400562
ENSG00000171604.11	CXXC5	51523	1330.3	-0.586186	0.203426	-2.88157	0.00395697	0.0402485
ENSG00000131591.17	C1orf159	54991	244.759	-0.727684	0.252633	-2.8804	0.00397172	0.0403729
ENSG00000116406.18	EDEM3	80267	522.151	0.568677	0.197448	2.88013	0.00397508	0.0403813
ENSG00000004766.16	VPS50	55610	260.093	0.660412	0.229336	2.87966	0.00398101	0.0403903
ENSG00000117620.14	SLC35A3	23443	288.458	0.642388	0.22307	2.87976	0.0039798	0.0403903
ENSG00000184292.6	TACSTD2	4070	57.48	2.1784	0.756985	2.87774	0.00400536	0.0406116
ENSG00000142544.6	CTU1	90353	122.275	0.897024	0.311806	2.87686	0.00401649	0.040673
ENSG00000241468.7	ATP5MF	9551	670.702	-0.588807	0.204659	-2.87701	0.00401459	0.040673
ENSG00000170325.14	PRDM10	56980	116.97	0.872696	0.303394	2.87644	0.00402185	0.0407015
ENSG00000139722.6	VPS37B	79720	506.541	-0.624155	0.217057	-2.87554	0.00403341	0.0407928
ENSG00000165699.14	TSC1	7248	752.415	0.474129	0.164918	2.87495	0.00404095	0.0408432
ENSG00000125827.8	TMX4	56255	798.974	0.501466	0.174475	2.87414	0.00405124	0.0409214
ENSG00000277363.4	SRCIN1	80725	93.112	-1.20585	0.419737	-2.87288	0.0040675	0.0410597
ENSG00000224051.6	CPTP	80772	603.298	-0.592234	0.206246	-2.8715	0.00408533	0.0412137
ENSG00000131097.6	HIGD1B	51751	78.8582	1.36321	0.474793	2.87118	0.00408946	0.0412294
ENSG00000175155.8	YPEL2	388403	695.548	0.520267	0.181223	2.87086	0.00409354	0.0412446
ENSG00000102802.9	MEDAG	84935	1532.87	-0.614071	0.213931	-2.87041	0.00409938	0.0412774
ENSG00000100151.15	PICK1	9463	353.475	-0.611195	0.212952	-2.8701	0.00410341	0.0412921
ENSG00000135679.23	MDM2	4193	705.444	0.46351	0.161548	2.86918	0.00411533	0.0413859
ENSG00000167508.11	MVD	4597	600.345	-0.691658	0.241165	-2.86799	0.00413085	0.0415159
ENSG00000198918.7	RPL39	6170	4568.62	-0.557222	0.1944	-2.86637	0.00415211	0.0417034
ENSG00000121022.13	COPS5	10987	586.424	0.488197	0.170343	2.86596	0.00415741	0.0417305
ENSG00000147123.10	NDUFB11	54539	1351.47	-0.48416	0.168947	-2.86575	0.00416023	0.0417326
ENSG00000092020.10	PPP2R3C	55012	242.927	0.647623	0.226094	2.8644	0.00417798	0.0418845
ENSG00000166987.14	MBD6	114785	1090.22	-0.588598	0.205576	-2.86317	0.00419428	0.0419953
ENSG00000131504.16	DIAPH1	1729	879.245	-0.623446	0.217828	-2.86211	0.00420835	0.0421098
ENSG00000183779.6	ZNF703	80139	1391.34	-0.661126	0.231034	-2.8616	0.00421504	0.0421504
ENSG00000075151.20	EIF4G3	8672	919.895	0.514077	0.179781	2.85946	0.0042436	0.0424095
ENSG00000175054.14	ATR	545	337.36	0.576124	0.201552	2.85844	0.00425734	0.0425048
ENSG00000196664.4	TLR7	51284	21.7864	2.44694	0.856111	2.85821	0.00426039	0.0425048
ENSG00000205078.5	SYCE1L	100130958	66.1033	-1.20929	0.423102	-2.85816	0.0042611	0.0425048
ENSG00000070018.8	LRP6	4040	528.38	0.497658	0.174133	2.85792	0.00426423	0.0425095
ENSG00000138185.19	ENTPD1	953	259.09	0.944521	0.330582	2.85714	0.00427473	0.0425877
ENSG00000141543.10	EIF4A3	9775	694.791	0.553392	0.193779	2.85579	0.00429303	0.0427435
ENSG00000090382.6	LYZ	4069	208.555	2.76707	0.969171	2.85509	0.00430249	0.042811
ENSG00000204469.12	PRRC2A	7916	2563.73	-0.443043	0.15529	-2.85301	0.00433076	0.0430655
ENSG00000105254.11	TBCB	1155	1088.84	-0.429095	0.150548	-2.85022	0.00436886	0.0434174
ENSG00000214140.10	PRCD	768206	111.643	-0.904316	0.317405	-2.84909	0.00438443	0.0435451
ENSG00000204590.12	GNL1	2794	1343.94	-0.403704	0.141709	-2.84882	0.00438816	0.0435551
ENSG00000254473.1	LOC105376114	105376114	61.4401	1.2125	0.425651	2.84857	0.00439158	0.0435621
ENSG00000095637.22	SORBS1	10580	14718.8	0.48675	0.170914	2.84792	0.00440054	0.0436239
ENSG00000099219.13	ERMP1	79956	288.16	0.687769	0.241529	2.84756	0.00440558	0.0436421
ENSG00000127415.12	IDUA	3425	491.488	-0.64258	0.225688	-2.8472	0.00441055	0.0436421
ENSG00000198176.12	TFDP1	7027	695.667	0.464188	0.163023	2.84738	0.00440811	0.0436421
ENSG00000212864.3	RNF208	727800	149.994	-0.814871	0.286297	-2.84624	0.00442389	0.0437471
ENSG00000131174.5	COX7B	1349	2039.81	-0.590174	0.207452	-2.84487	0.004443	0.0439089
ENSG00000068745.14	IP6K2	51447	1007.63	0.467548	0.164415	2.8437	0.00445923	0.0440319
ENSG00000162600.11	OMA1	115209	135.127	0.82447	0.289941	2.84358	0.00446098	0.0440319
ENSG00000009950.15	MLXIPL	51085	5661.56	-0.651342	0.229159	-2.84232	0.00447871	0.0441528
ENSG00000164346.9	NSA2	10412	1315.53	-0.562025	0.197769	-2.84182	0.00448566	0.0441941
ENSG00000128185.9	DGCR6L	85359	861.076	-0.580748	0.204466	-2.84032	0.00450689	0.0442886
ENSG00000133243.8	BTBD2	55643	1621.11	-0.432159	0.152134	-2.84064	0.00450226	0.0442886
ENSG00000144152.12	FBLN7	129804	213.256	1.00185	0.352743	2.84016	0.00450908	0.0442886
ENSG00000162601.9	MYSM1	114803	353.503	0.701653	0.247014	2.84054	0.00450374	0.0442886
ENSG00000174791.10	RIN1	9610	159.238	-1.05291	0.370678	-2.84051	0.0045042	0.0442886
ENSG00000160392.13	C19orf47	126526	208.732	-0.66422	0.233935	-2.83934	0.00452076	0.0443761
ENSG00000158062.20	UBXN11	91544	522.03	-0.58337	0.20564	-2.83685	0.00455609	0.0446955
ENSG00000164691.17	TAGAP	117289	36.2025	1.63262	0.575944	2.83468	0.0045871	0.0449722
ENSG00000067829.18	IDH3G	3421	1178.46	-0.424889	0.149937	-2.83378	0.00460014	0.0450724
ENSG00000123575.8	FAM199X	139231	710.33	0.511446	0.180498	2.83353	0.00460364	0.0450791
ENSG00000130725.7	UBE2M	9040	928.242	-0.501032	0.176908	-2.83215	0.00462355	0.0452187
ENSG00000196878.14	LAMB3	3914	1327.75	-0.67489	0.238295	-2.83216	0.00462345	0.0452187
ENSG00000116133.12	DHCR24	1718	2217.35	-0.574593	0.202959	-2.83108	0.00463911	0.0453432
ENSG00000175467.14	SART1	9092	1462.9	-0.428076	0.151257	-2.83013	0.00465287	0.0454499
ENSG00000102178.12	UBL4A	8266	731.886	-0.508054	0.179615	-2.82858	0.00467557	0.045616
ENSG00000111110.11	PPM1H	57460	147.621	-0.89925	0.317896	-2.82875	0.00467298	0.045616
ENSG00000128563.13	PRKRIP1	79706	608.697	-0.516481	0.182643	-2.82782	0.0046866	0.0456679
ENSG00000141232.4	TOB1	10140	674.243	-0.481483	0.170264	-2.82786	0.004686	0.0456679
ENSG00000099849.14	RASSF7	8045	73.3423	-1.06757	0.377563	-2.82754	0.00469075	0.0456806
ENSG00000144040.12	SFXN5	94097	164.344	-0.834389	0.295142	-2.82708	0.00469751	0.0457187
ENSG00000114993.16	RTKN	6242	182.49	-0.702879	0.248737	-2.82579	0.00471645	0.045875
ENSG00000102225.15	CDK16	5127	1836.62	-0.460516	0.163034	-2.82465	0.00473317	0.0460098
ENSG00000132823.10	OSER1	51526	644.421	0.488079	0.172932	2.82237	0.00476699	0.0463104
ENSG00000101189.6	MRGBP	55257	229.285	-0.665489	0.23585	-2.82166	0.00477764	0.046367
ENSG00000165233.17	CARD19	84270	299.906	-0.680668	0.241235	-2.82159	0.00477861	0.046367
ENSG00000197093.10	GAL3ST4	79690	102.426	-0.934816	0.331689	-2.81835	0.00482716	0.0468098
ENSG00000111790.13	FGFR1OP2	26127	515.509	0.490865	0.17419	2.81798	0.00483269	0.0468249
ENSG00000186818.12	LILRB4	11006	118.639	1.66613	0.591277	2.81785	0.00483458	0.0468249
ENSG00000251151.2	HOXC-AS3	100874365	11.0905	4.78187	1.69719	2.81753	0.00483952	0.0468445
ENSG00000055813.5	CCDC85A	114800	75.5663	1.28182	0.455117	2.81647	0.0048554	0.0469414
ENSG00000106025.8	TSPAN12	23554	207.978	0.85748	0.30444	2.81658	0.00485377	0.0469414
ENSG00000187800.13	PEAR1	375033	884.41	-0.674434	0.239492	-2.81611	0.00486093	0.0469665
ENSG00000122477.12	LRRC39	127495	21.9164	1.87051	0.664699	2.81407	0.00489181	0.0471794
ENSG00000133835.15	HSD17B4	3295	2323.07	0.402241	0.142937	2.81412	0.00489112	0.0471794
ENSG00000175785.12	PRIMA1	145270	89.8571	1.02655	0.364774	2.81421	0.00488965	0.0471794
ENSG00000133800.8	LYVE1	10894	800.849	1.69737	0.603338	2.8133	0.00490354	0.0472357
ENSG00000078177.13	N4BP2	55728	84.3267	1.06851	0.380066	2.81139	0.00493285	0.0474368
ENSG00000114115.9	RBP1	5947	77.8276	-1.38122	0.491304	-2.81134	0.00493358	0.0474368
ENSG00000161940.10	BCL6B	255877	1158.68	-0.949873	0.337893	-2.81116	0.00493627	0.0474368
ENSG00000223573.7	TINCR	257000	21.7436	-2.5485	0.906549	-2.81121	0.00493549	0.0474368
ENSG00000099795.6	NDUFB7	4713	2816.74	-0.625115	0.222496	-2.80956	0.00496093	0.0475013
ENSG00000099800.7	TIMM13	26517	908.148	-0.602812	0.214544	-2.80974	0.00495823	0.0475013
ENSG00000113595.14	TRIM23	373	198.309	0.752935	0.267939	2.8101	0.00495266	0.0475013
ENSG00000120519.14	SLC10A7	84068	107.167	0.955578	0.340133	2.80943	0.00496297	0.0475013
ENSG00000184922.13	FMNL1	752	392.435	-0.635091	0.225976	-2.81044	0.00494737	0.0475013
ENSG00000196547.14	MAN2A2	4122	1406.58	0.490369	0.174547	2.80938	0.00496375	0.0475013
ENSG00000261455.1	LINC01003	100128822	161.529	0.745404	0.265282	2.80986	0.00495632	0.0475013
ENSG00000072506.12	HSD17B10	3028	1378.43	-0.425002	0.15135	-2.80807	0.004984	0.0476666
ENSG00000176472.10	ZNF575	284346	102.253	-0.929577	0.331069	-2.8078	0.00498809	0.0476772
ENSG00000106633.15	GCK	2645	11.0998	-3.09974	1.10444	-2.80663	0.0050063	0.0478
ENSG00000121653.11	MAPK8IP1	9479	153.941	-0.970318	0.345729	-2.80659	0.00500691	0.0478
ENSG00000102878.16	HSF4	3299	329.328	-0.795765	0.283698	-2.80498	0.00503202	0.0480111
ENSG00000117091.9	CD48	962	19.0996	2.60036	0.92714	2.80471	0.00503616	0.048022
ENSG00000180785.9	OR51E1	143503	143.652	1.03701	0.37019	2.80129	0.00508981	0.0484759
ENSG00000160113.5	NR2F6	2063	1273.26	-0.491944	0.175754	-2.79904	0.00512543	0.0487571
ENSG00000170801.9	HTRA3	94031	2721.88	0.728338	0.260192	2.79923	0.00512246	0.0487571
ENSG00000197879.16	MYO1C	4641	13522.9	0.363961	0.130053	2.79856	0.00513305	0.0488006
ENSG00000013306.15	SLC25A39	51629	1775.41	-0.511266	0.182708	-2.79828	0.0051376	0.0488149
ENSG00000163220.10	S100A9	6280	70.3945	1.50482	0.537876	2.79771	0.00514662	0.0488716
ENSG00000153443.12	UBALD1	124402	427.65	-0.685326	0.245065	-2.7965	0.00516588	0.0490253
ENSG00000145416.13	MARCH1	55016	69.8831	1.15729	0.414065	2.79494	0.00519096	0.0492341
ENSG00000067113.16	PLPP1	8611	1805.36	0.500853	0.17924	2.79431	0.00520107	0.0492769
ENSG00000153201.15	RANBP2	5903	1174.98	0.414524	0.148347	2.79428	0.00520162	0.0492769
ENSG00000126016.15	AMOT	154796	658.281	0.753769	0.269926	2.7925	0.00523027	0.049519
ENSG00000152213.3	ARL11	115761	12.8352	3.18105	1.1393	2.79211	0.0052365	0.0495487
ENSG00000108528.13	SLC25A11	8402	1186.89	-0.500308	0.179269	-2.79082	0.00525751	0.0497181
ENSG00000065809.13	FAM107B	83641	2202.77	0.396238	0.141991	2.7906	0.00526112	0.0497229
ENSG00000089820.15	ARHGAP4	393	564.35	0.609172	0.218322	2.79024	0.00526685	0.0497476
ENSG00000118181.10	RPS25	6230	10438.3	-0.456195	0.163546	-2.7894	0.00528059	0.0498481
ENSG00000138735.15	PDE5A	8654	399.002	-0.679385	0.24364	-2.78848	0.00529558	0.0499601
ENSG00000135926.14	TMBIM1	64114	6428.45	0.400182	0.143527	2.78819	0.00530034	0.0499755
ENSG00000136856.17	SLC2A8	29988	427.469	-0.558078	0.20033	-2.7858	0.00533966	0.0503166
ENSG00000106078.18	COBL	23242	43.8807	-1.31583	0.472474	-2.78498	0.00535316	0.0503493
ENSG00000150048.10	CLEC1A	51267	220.97	0.848736	0.304772	2.78482	0.00535571	0.0503493
ENSG00000174705.12	SH3PXD2B	285590	671.605	-0.524809	0.18843	-2.78517	0.00535	0.0503493
ENSG00000185024.16	BRF1	2972	767.643	-0.533548	0.191659	-2.78384	0.00537197	0.0504726
ENSG00000198888.2	ND1	4535	413691	-0.819984	0.294807	-2.78143	0.00541208	0.0508015
ENSG00000198933.9	TBKBP1	9755	538.898	-0.594792	0.21385	-2.78135	0.00541333	0.0508015
ENSG00000162066.15	AMDHD2	51005	263.619	-0.598231	0.215117	-2.78096	0.00541986	0.050833
ENSG00000156239.11	N6AMT1	29104	184.942	0.78731	0.283257	2.7795	0.00544435	0.0510328
ENSG00000090487.10	SPG21	51324	1584.64	-0.470168	0.169224	-2.77838	0.00546313	0.051149
ENSG00000100335.14	MIEF1	54471	645.298	-0.540762	0.194771	-2.77639	0.0054966	0.0514022
ENSG00000130726.11	TRIM28	10155	2388.99	-0.414396	0.149254	-2.77645	0.00549559	0.0514022
ENSG00000138463.8	SLC49A4	84925	257.79	0.683762	0.246367	2.77538	0.0055137	0.051532
ENSG00000120899.17	PTK2B	2185	303.43	0.769108	0.277164	2.77492	0.0055216	0.0515757
ENSG00000162645.12	GBP2	2634	1947.21	-0.505946	0.182376	-2.77419	0.00553394	0.0516307
ENSG00000180096.11	SEPTIN1	1731	95.0945	-1.14454	0.41254	-2.77438	0.00553075	0.0516307
ENSG00000123689.5	G0S2	50486	28910.7	-0.549097	0.198141	-2.77124	0.00558425	0.0520698
ENSG00000130204.12	TOMM40	10452	686.991	-0.451622	0.163002	-2.77066	0.00559431	0.0520726
ENSG00000145214.13	DGKQ	1609	292.811	-0.642249	0.231797	-2.77074	0.00559298	0.0520726
ENSG00000136731.12	UGGT1	56886	703.685	0.476552	0.172042	2.76997	0.00560611	0.0520916
ENSG00000188933.15	USP32P1	162632	25.5756	2.46451	0.889642	2.77022	0.00560184	0.0520916
ENSG00000244486.8	SCARF2	91179	309.061	-0.754247	0.272287	-2.77005	0.00560485	0.0520916
ENSG00000141968.7	VAV1	7409	82.9093	1.44418	0.521607	2.76872	0.00562773	0.0522622
ENSG00000133657.15	ATP13A3	79572	878.931	0.538832	0.194657	2.76811	0.00563828	0.0522994
ENSG00000159322.17	ADPGK	83440	708.845	0.461337	0.166655	2.76822	0.00563626	0.0522994
ENSG00000167523.13	SPATA33	124045	105.72	-0.868921	0.313927	-2.76791	0.00564176	0.0523015
ENSG00000160753.15	RUSC1	23623	555.519	-0.513685	0.185647	-2.767	0.00565743	0.0524164
ENSG00000112561.17	TFEB	7942	505.001	-0.650943	0.235288	-2.76658	0.00566484	0.0524547
ENSG00000165072.9	MAMDC2	256691	282.022	0.668715	0.241732	2.76635	0.0056688	0.052461
ENSG00000140511.11	HAPLN3	145864	151.53	1.26607	0.457742	2.76589	0.00567674	0.0525041
ENSG00000134352.19	IL6ST	3572	5011.24	0.358548	0.129653	2.76543	0.0056847	0.0525474
ENSG00000167969.12	ECI1	1632	975.336	-0.434259	0.157043	-2.76522	0.00568848	0.052552
ENSG00000105967.15	TFEC	22797	37.7936	2.27246	0.821937	2.76476	0.00569644	0.0525952
ENSG00000126777.17	KTN1	3895	2749.94	0.407229	0.147382	2.76309	0.00572566	0.0528345
ENSG00000125971.16	DYNLRB1	83658	2005.54	-0.540961	0.195847	-2.76217	0.00574191	0.0529539
ENSG00000119943.12	PYROXD2	84795	492.749	0.747123	0.270552	2.76148	0.00575403	0.0530352
ENSG00000171227.6	TMEM37	140738	3997.06	0.444205	0.160998	2.75908	0.00579645	0.0533953
ENSG00000162076.12	FLYWCH2	114984	533.924	-0.534393	0.193855	-2.75666	0.00583952	0.0537612
ENSG00000050130.17	JKAMP	51528	504.551	0.571634	0.207502	2.75483	0.00587219	0.0539999
ENSG00000196455.7	PIK3R4	30849	400.693	0.562615	0.204225	2.75488	0.0058713	0.0539999
ENSG00000147649.9	MTDH	92140	1383.18	0.442436	0.160638	2.75424	0.00588281	0.0540665
ENSG00000164144.15	ARFIP1	27236	474.544	0.489087	0.177615	2.75364	0.00589368	0.0540778
ENSG00000177888.7	ZBTB41	360023	244.377	0.623704	0.226504	2.75361	0.00589418	0.0540778
ENSG00000206149.10	HERC2P9	440248	397.459	0.660719	0.239919	2.75392	0.00588861	0.0540778
ENSG00000162337.11	LRP5	4041	2836.16	0.481751	0.175002	2.75284	0.00590815	0.054175
ENSG00000206172.8	HBA1	3039	784.561	1.97951	0.719331	2.75188	0.00592538	0.0543019
ENSG00000107819.13	SFXN3	81855	1024.68	-0.536667	0.195041	-2.75156	0.0059312	0.0543241
ENSG00000089693.10	MLF2	8079	2811.36	-0.402237	0.146195	-2.75137	0.00593461	0.0543242
ENSG00000127951.6	FGL2	10875	1340.13	0.511865	0.18607	2.75093	0.00594269	0.0543672
ENSG00000011258.15	MBTD1	54799	349.764	0.610573	0.221985	2.75051	0.00595024	0.0544051
ENSG00000140931.19	CMTM3	123920	1246.47	-0.568323	0.20667	-2.7499	0.00596131	0.0544752
ENSG00000127884.4	ECHS1	1892	6892.15	-0.417584	0.151904	-2.74901	0.00597762	0.0545931
ENSG00000169217.8	CD2BP2	10421	1207.59	-0.416067	0.151371	-2.74865	0.00598404	0.0546206
ENSG00000214562.14	NUTM2D	728130	35.7542	-1.4682	0.534422	-2.74727	0.00600934	0.0548203
ENSG00000130528.11	HRC	3270	134.28	-1.03859	0.378159	-2.74643	0.0060247	0.0549291
ENSG00000139163.15	ETNK1	55500	410.854	0.580812	0.211578	2.74514	0.00604845	0.0551142
ENSG00000068354.15	TBC1D25	4943	390.561	-0.648238	0.23619	-2.74456	0.00605927	0.0551814
ENSG00000178028.13	DMAP1	55929	865.334	-0.464321	0.169258	-2.74327	0.00608298	0.0553659
ENSG00000115468.11	EFHD1	80303	600.483	-1.00115	0.365038	-2.7426	0.00609553	0.0554485
ENSG00000140153.17	WDR20	91833	401.339	0.519294	0.189398	2.74181	0.00611019	0.0555504
ENSG00000189143.9	CLDN4	1364	14.4833	2.58126	0.941594	2.74137	0.00611841	0.0555935
ENSG00000104529.17	EEF1D	1936	1147.13	-0.429481	0.156682	-2.74111	0.00612325	0.0556059
ENSG00000152409.8	JMY	133746	308.241	0.569425	0.207798	2.74028	0.00613877	0.0557153
ENSG00000138036.18	DYNC2LI1	51626	341.941	0.584589	0.213401	2.73939	0.00615537	0.0558027
ENSG00000168090.9	COPS6	10980	1753.13	-0.394436	0.143982	-2.73948	0.00615359	0.0558027
ENSG00000130175.9	PRKCSH	5589	3490.3	-0.407227	0.1487	-2.73858	0.00617057	0.0559088
ENSG00000137509.10	PRCP	5547	1715.29	0.6244	0.228124	2.73711	0.00619823	0.0561276
ENSG00000060642.10	PIGV	55650	258.682	0.642163	0.234727	2.73578	0.00622324	0.0562904
ENSG00000120645.11	IQSEC3	440073	304.281	-0.840055	0.30706	-2.7358	0.00622291	0.0562904
ENSG00000185829.17	ARL17A	51326	13.4709	-2.26686	0.828718	-2.73538	0.00623086	0.0563275
ENSG00000154217.14	PITPNC1	26207	516.413	0.655925	0.240032	2.73266	0.00628258	0.0567631
ENSG00000049449.9	RCN1	5954	1066.68	-0.514036	0.188135	-2.73226	0.00629007	0.0567746
ENSG00000275183.1	LENG9	94059	73.2016	-1.03272	0.377979	-2.73222	0.00629095	0.0567746
ENSG00000102901.12	CENPT	80152	839.127	-0.522044	0.191165	-2.73085	0.00631709	0.0569784
ENSG00000134508.12	CABLES1	91768	1008.37	-0.625311	0.22904	-2.73014	0.00633069	0.0570689
ENSG00000077150.18	NFKB2	4791	692.381	-0.462727	0.169594	-2.72843	0.00636363	0.0572845
ENSG00000101751.10	POLI	11201	649.844	0.51153	0.187525	2.72779	0.00637602	0.0572845
ENSG00000106785.14	TRIM14	9830	68.7802	1.36997	0.502228	2.72779	0.00637608	0.0572845
ENSG00000127472.10	PLA2G5	5322	111.192	-1.01799	0.373166	-2.72797	0.00637245	0.0572845
ENSG00000164056.10	SPRY1	10252	2963.61	-0.545513	0.199936	-2.72844	0.00636351	0.0572845
ENSG00000197858.10	GPAA1	8733	2107.65	-0.386011	0.141491	-2.72816	0.00636885	0.0572845
ENSG00000184436.11	THAP7	80764	494.271	-0.561695	0.205943	-2.72743	0.00638298	0.0572936
ENSG00000196372.12	ASB13	79754	462.877	0.493513	0.181121	2.72477	0.00643453	0.0576802
ENSG00000198755.10	RPL10A	4736	10178.7	-0.476406	0.174871	-2.72433	0.00644317	0.0577253
ENSG00000125851.9	PCSK2	5126	17.9192	4.09504	1.50333	2.72397	0.00645026	0.0577565
ENSG00000101916.11	TLR8	51311	12.5158	4.4716	1.64193	2.72337	0.00646189	0.0577928
ENSG00000133069.16	TMCC2	9911	40.8967	-1.30579	0.479504	-2.72321	0.00646514	0.0577928
ENSG00000171159.4	C9orf16	79095	835.929	-0.563874	0.207049	-2.72339	0.00646165	0.0577928
ENSG00000196498.13	NCOR2	9612	2222.92	-0.515504	0.1894	-2.72177	0.00649336	0.0580127
ENSG00000109118.13	PHF12	57649	518.916	-0.566469	0.208186	-2.72097	0.00650905	0.0581204
ENSG00000141562.17	NARF	26502	717.813	-0.436872	0.160584	-2.72052	0.00651785	0.0581342
ENSG00000156162.16	DPY19L4	286148	269.42	0.605305	0.22249	2.7206	0.00651637	0.0581342
ENSG00000204576.11	PRR3	80742	179.406	-0.712464	0.26191	-2.72026	0.00652297	0.0581474
ENSG00000138029.13	HADHB	3032	2834.49	0.381263	0.14019	2.71962	0.00653567	0.0582282
ENSG00000124222.22	STX16	8675	1156.68	0.472923	0.173908	2.71939	0.00654023	0.0582364
ENSG00000174516.14	PELI3	246330	262.588	-0.581858	0.214023	-2.71867	0.00655446	0.0583307
ENSG00000090989.17	EXOC1	55763	748.99	0.492204	0.18107	2.71831	0.00656158	0.0583616
ENSG00000172935.8	MRGPRF	116535	231.571	-0.814557	0.299839	-2.71664	0.00659474	0.058624
ENSG00000120159.12	CAAP1	79886	192.403	0.702407	0.258586	2.71634	0.00660086	0.0586459
ENSG00000276085.1	CCL3L1	6349	10.9422	3.25466	1.19842	2.71579	0.00661182	0.0587106
ENSG00000173581.7	CCDC106	29903	493.423	-0.589226	0.217006	-2.71525	0.00662266	0.0587743
ENSG00000087077.13	TRIP6	7205	1380.22	-0.38526	0.141954	-2.71397	0.00664814	0.0589677
ENSG00000114857.17	NKTR	4820	1574.06	0.553905	0.204138	2.71338	0.00666	0.059025
ENSG00000132680.10	KHDC4	22889	495.65	0.607483	0.223892	2.71329	0.00666198	0.059025
ENSG00000119326.14	CTNNAL1	8727	994.871	0.51734	0.190735	2.71234	0.00668093	0.0590949
ENSG00000157680.15	DGKI	9162	66.5862	1.1284	0.415988	2.71258	0.00667622	0.0590949
ENSG00000158710.14	TAGLN2	8407	6347.4	-0.491259	0.181114	-2.71243	0.00667909	0.0590949
ENSG00000167491.17	GATAD2A	54815	960.185	-0.50504	0.186225	-2.71199	0.00668813	0.0591259
ENSG00000139631.18	CSAD	51380	1324.72	0.556988	0.205417	2.7115	0.00669791	0.0591797
ENSG00000167799.9	NUDT8	254552	274.599	-0.620968	0.229097	-2.7105	0.00671826	0.0593267
ENSG00000166387.12	PPFIBP2	8495	460.604	0.503859	0.185961	2.70949	0.00673871	0.0594559
ENSG00000169629.11	RGPD8	727851	55.4188	1.13794	0.420153	2.70839	0.00676106	0.059606
ENSG00000068971.13	PPP2R5B	5526	447.243	-0.553793	0.204654	-2.706	0.00680995	0.0597359
ENSG00000112799.8	LY86	9450	44.2136	2.3378	0.863959	2.70591	0.0068117	0.0597359
ENSG00000116001.15	TIA1	7072	798.874	0.454652	0.168008	2.70614	0.00680705	0.0597359
ENSG00000118004.17	COLEC11	78989	193.615	-0.994239	0.367348	-2.70653	0.00679895	0.0597359
ENSG00000134775.15	FHOD3	80206	86.8753	-1.52255	0.562579	-2.70638	0.00680216	0.0597359
ENSG00000135241.16	PNPLA8	50640	574.364	0.560025	0.206969	2.70584	0.00681311	0.0597359
ENSG00000143924.18	EML4	27436	674.77	0.447092	0.165226	2.70595	0.0068109	0.0597359
ENSG00000148090.11	AUH	549	261.664	0.652031	0.240905	2.70659	0.0067978	0.0597359
ENSG00000162889.10	MAPKAPK2	9261	1749.68	-0.397875	0.146998	-2.70666	0.00679628	0.0597359
ENSG00000167515.10	TRAPPC2L	51693	773.932	-0.534912	0.197594	-2.70713	0.00678684	0.0597359
ENSG00000162437.14	RAVER2	55225	273.491	-0.655275	0.24224	-2.70507	0.00682905	0.0598429
ENSG00000182379.9	NXPH4	11247	42.3134	-1.37374	0.508035	-2.70402	0.0068506	0.0599989
ENSG00000254827.5	SLC22A18AS	5003	64.0802	-1.31117	0.485071	-2.70304	0.00687093	0.0601441
ENSG00000171161.12	ZNF672	79894	436.578	-0.537873	0.199085	-2.70172	0.00689809	0.0603489
ENSG00000183837.9	PNMA3	29944	32.8078	-1.64817	0.610148	-2.70127	0.00690755	0.0603986
ENSG00000107789.15	MINPP1	9562	168.729	0.711575	0.263492	2.70056	0.00692232	0.0604947
ENSG00000171467.15	ZNF318	24149	455.729	-0.504192	0.186737	-2.70001	0.00693382	0.0605622
ENSG00000136960.12	ENPP2	5168	4793.74	0.85299	0.315946	2.6998	0.00693817	0.0605671
ENSG00000154864.12	PIEZO2	63895	64.1519	-1.73087	0.64117	-2.69955	0.00694339	0.0605797
ENSG00000280071.3	GATD3B	102724023	74.3093	-0.947198	0.351004	-2.69854	0.00696452	0.0607309
ENSG00000179008.8	C14orf39	317761	20.1147	-2.09019	0.7747	-2.69806	0.00697438	0.0607507
ENSG00000189050.15	RNFT1	51136	245.438	0.695599	0.257803	2.69818	0.00697203	0.0607507
ENSG00000203999.8	LINC01270	284751	15.7726	2.65717	0.985215	2.69705	0.0069957	0.0609033
ENSG00000104524.13	PYCR3	65263	172.323	-0.807232	0.299332	-2.69678	0.00700136	0.0609194
ENSG00000183963.18	SMTN	6525	1946.86	-0.767685	0.284758	-2.69593	0.00701934	0.0610427
ENSG00000198899.2	ATP6	4508	292623	-0.782195	0.290211	-2.69527	0.00703324	0.0611304
ENSG00000105520.10	PLPPR2	64748	346.427	-0.541294	0.200929	-2.69396	0.0070609	0.0612717
ENSG00000118785.13	SPP1	6696	377.155	2.52422	0.93688	2.69428	0.00705411	0.0612717
ENSG00000174282.11	ZBTB4	57659	3183.09	-0.368521	0.136805	-2.69376	0.0070651	0.0612742
ENSG00000079739.16	PGM1	5236	4464.94	0.487267	0.180942	2.69295	0.00708231	0.0613902
ENSG00000008517.16	IL32	9235	615.358	-0.622465	0.231201	-2.69231	0.00709581	0.0614078
ENSG00000104331.8	IMPAD1	54928	2541.26	0.382263	0.142003	2.69194	0.00710381	0.0614078
ENSG00000115241.10	PPM1G	5496	1450.05	-0.39065	0.145137	-2.69159	0.00711124	0.0614078
ENSG00000116701.14	NCF2	4688	167.117	1.28836	0.478726	2.69123	0.00711885	0.0614078
ENSG00000144645.13	OSBPL10	114884	233.809	-0.747565	0.277773	-2.69128	0.00711776	0.0614078
ENSG00000163563.7	MNDA	4332	44.9875	1.70693	0.634036	2.69217	0.00709894	0.0614078
ENSG00000174744.13	BRMS1	25855	695.112	-0.494786	0.18378	-2.69228	0.00709663	0.0614078
ENSG00000198265.11	HELZ	9931	690.957	0.471134	0.17506	2.69127	0.00711801	0.0614078
ENSG00000221886.3	ZBED8	63920	75.3875	0.960062	0.356732	2.69127	0.00711801	0.0614078
ENSG00000090054.14	SPTLC1	10558	946.279	0.449916	0.167229	2.69043	0.00713606	0.061523
ENSG00000121858.10	TNFSF10	8743	1206.81	0.42997	0.159846	2.6899	0.00714733	0.0615871
ENSG00000174444.14	RPL4	6124	25554.4	-0.453045	0.168438	-2.68969	0.00715184	0.0615928
ENSG00000172795.15	DCP2	167227	289.883	0.563874	0.209754	2.68826	0.00718256	0.0618241
ENSG00000148690.11	FRA10AC1	118924	569.087	-0.520511	0.193675	-2.68755	0.0071978	0.061922
ENSG00000167081.16	PBX3	5090	288.739	-0.565023	0.210355	-2.68604	0.00723034	0.0621685
ENSG00000124766.6	SOX4	6659	517.302	0.593547	0.221018	2.68551	0.00724187	0.0622342
ENSG00000011201.11	ANOS1	3730	223.129	0.92532	0.34473	2.68418	0.0072707	0.0624484
ENSG00000105639.18	JAK3	3718	104.952	-1.0068	0.375285	-2.68276	0.00730177	0.0626817
ENSG00000105270.14	CLIP3	25999	298.831	0.64606	0.240854	2.68237	0.00731028	0.0627211
ENSG00000101680.14	LAMA1	284217	21.6382	1.79745	0.670247	2.68178	0.00732324	0.062765
ENSG00000211456.10	SACM1L	22908	675.156	0.431604	0.160934	2.68187	0.00732117	0.062765
ENSG00000185127.6	C6orf120	387263	317.6	0.557945	0.208074	2.68147	0.0073299	0.0627885
ENSG00000164327.12	RICTOR	253260	348.423	0.561026	0.209372	2.67957	0.0073716	0.0631119
ENSG00000163823.3	CCR1	1230	68.9086	1.92418	0.718735	2.67717	0.00742464	0.0634981
ENSG00000238083.7	LRRC37A2	474170	80.3987	-0.950888	0.355228	-2.67684	0.00743196	0.0635268
ENSG00000085382.11	HACE1	57531	162.111	0.696614	0.260399	2.67518	0.00746884	0.063808
ENSG00000101333.16	PLCB4	5332	163.596	1.12644	0.421297	2.67375	0.00750081	0.0639787
ENSG00000186847.5	KRT14	3861	29.3649	-1.88567	0.705306	-2.67355	0.00750536	0.0639834
ENSG00000197461.13	PDGFA	5154	135.064	-0.757016	0.283227	-2.67282	0.00752158	0.0640875
ENSG00000283498.1	MIR1244-2	100422885	77.3468	-1.00462	0.37599	-2.67193	0.00754154	0.0642235
ENSG00000225663.7	MCRIP1	348262	1939.61	-0.495004	0.185291	-2.67149	0.00755156	0.0642746
ENSG00000166750.9	SLFN5	162394	1192.92	-0.432708	0.162037	-2.67043	0.00757537	0.064443
ENSG00000156110.13	ADK	132	560.264	0.458971	0.171939	2.66939	0.00759886	0.0646085
ENSG00000105325.13	FZR1	51343	659.288	-0.493748	0.185097	-2.6675	0.00764173	0.0649385
ENSG00000174145.7	NWD2	57495	106.869	3.72936	1.39981	2.66419	0.00771747	0.0655473
ENSG00000070423.17	RNF126	55658	607.631	-0.593494	0.222833	-2.6634	0.00773553	0.0655487
ENSG00000144306.14	SCRN3	79634	249.064	0.598563	0.224806	2.66258	0.00775448	0.0655487
ENSG00000151553.14	FAM160B1	57700	656.437	0.51209	0.19232	2.6627	0.00775163	0.0655487
ENSG00000164587.12	RPS14	6208	13047.5	-0.474989	0.178371	-2.66293	0.00774645	0.0655487
ENSG00000172731.13	LRRC20	55222	150.904	-0.782917	0.293933	-2.66359	0.00773117	0.0655487
ENSG00000204520.12	MICA	100507436	344.821	-0.585049	0.219637	-2.66371	0.00772837	0.0655487
ENSG00000241878.11	PISD	23761	1453.39	0.626703	0.235368	2.66265	0.00775283	0.0655487
ENSG00000007376.7	RPUSD1	113000	337.661	-0.673043	0.252809	-2.66226	0.00776169	0.0655751
ENSG00000128294.15	TPST2	8459	1111.77	0.473168	0.177782	2.66151	0.00777911	0.0656875
ENSG00000172901.19	LVRN	206338	746.926	0.522484	0.196356	2.6609	0.00779322	0.065694
ENSG00000175264.7	CHST1	8534	36.789	-1.83117	0.688131	-2.66108	0.007789	0.065694
ENSG00000176393.10	RNPEP	6051	700.203	-0.443884	0.166825	-2.66077	0.00779629	0.065694
ENSG00000204991.10	SPIRE2	84501	81.8815	-1.09876	0.412918	-2.66097	0.0077915	0.065694
ENSG00000175221.14	MED16	10025	1599.51	-0.392854	0.147657	-2.66058	0.00780053	0.0656951
ENSG00000156968.8	MPV17L	255027	159.452	-0.689914	0.25937	-2.65997	0.00781484	0.0657668
ENSG00000166482.11	MFAP4	4239	6011.39	0.639304	0.240352	2.65986	0.00781726	0.0657668
ENSG00000148357.16	HMCN2	256158	215.318	-1.14278	0.429759	-2.65912	0.00783441	0.0658766
ENSG00000188112.8	C6orf132	647024	85.4738	-1.24238	0.467276	-2.65878	0.00784246	0.0659096
ENSG00000106789.12	CORO2A	7464	35.7074	1.68212	0.633339	2.65596	0.0079083	0.0663682
ENSG00000276409.4	CCL14	6358	81.225	1.38225	0.520444	2.65591	0.00790947	0.0663682
ENSG00000006747.14	SCIN	85477	51.7486	1.98105	0.746583	2.65349	0.00796638	0.0668108
ENSG00000070761.7	CFAP20	29105	507.937	0.509352	0.192069	2.65193	0.00800337	0.0670521
ENSG00000169499.14	PLEKHA2	59339	450.254	-0.624957	0.235662	-2.65192	0.00800354	0.0670521
ENSG00000104129.9	DNAJC17	55192	232.661	-0.643259	0.2427	-2.65043	0.00803895	0.0672082
ENSG00000171204.12	TMEM126B	55863	450.356	0.481685	0.18173	2.65055	0.00803605	0.0672082
ENSG00000086065.13	CHMP5	51510	943.701	0.423925	0.159984	2.64979	0.00805419	0.0673004
ENSG00000196220.15	SRGAP3	9901	41.3593	1.33009	0.502045	2.64935	0.00806469	0.067353
ENSG00000166046.10	TCP11L2	255394	95.7755	1.02181	0.38575	2.64889	0.00807556	0.0674086
ENSG00000104951.15	IL4I1	259307	20.3101	2.56251	0.967687	2.64808	0.00809498	0.0675355
ENSG00000106617.13	PRKAG2	51422	648.139	0.463021	0.174884	2.64759	0.00810687	0.0675513
ENSG00000113555.5	PCDH12	51294	990.011	-0.572064	0.216094	-2.6473	0.00811375	0.0675513
ENSG00000176641.10	RNF152	220441	308.749	-0.711757	0.26882	-2.64771	0.00810401	0.0675513
ENSG00000184144.11	CNTN2	6900	22.8953	-1.95069	0.736814	-2.64747	0.00810962	0.0675513
ENSG00000146859.6	TMEM140	55281	868.656	0.440697	0.166522	2.64647	0.00813363	0.0676205
ENSG00000153207.15	AHCTF1	25909	1046.66	0.422687	0.15972	2.64643	0.00813474	0.0676205
ENSG00000169313.9	P2RY12	64805	52.5111	1.22518	0.462938	2.64652	0.00813239	0.0676205
ENSG00000177943.13	MAMDC4	158056	115.364	-0.925467	0.349771	-2.64592	0.00814684	0.067686
ENSG00000149328.14	GLB1L2	89944	39.4059	-1.7229	0.651367	-2.64505	0.00816798	0.0678264
ENSG00000128524.4	ATP6V1F	9296	931.993	-0.429066	0.162236	-2.6447	0.00817634	0.0678607
ENSG00000143110.11	C1orf162	128346	138.961	1.1902	0.450114	2.64421	0.00818814	0.0679233
ENSG00000076248.10	UNG	7374	685.987	0.430733	0.162921	2.64381	0.00819786	0.0679688
ENSG00000149547.14	EI24	9538	1873.96	-0.449185	0.169922	-2.64347	0.00820611	0.068002
ENSG00000196090.12	PTPRT	11122	55.6687	1.44852	0.548037	2.6431	0.00821511	0.0680414
ENSG00000204136.10	GGTA1P	2681	375.679	0.90162	0.341241	2.64218	0.00823752	0.0681917
ENSG00000015479.18	MATR3	9782	26.0609	1.6294	0.616746	2.64193	0.00824343	0.0682053
ENSG00000077713.18	SLC25A43	203427	347.35	-0.660118	0.249909	-2.64143	0.00825558	0.0682705
ENSG00000233101.10	HOXB-AS3	404266	15.4671	2.84725	1.07806	2.64108	0.00826417	0.0683063
ENSG00000267082.1	LOC105372273	105372273	43.0715	-1.23535	0.467893	-2.64024	0.00828462	0.0684401
ENSG00000254685.6	FPGT	8790	160.278	0.759064	0.287522	2.64002	0.00829005	0.0684495
ENSG00000144802.11	NFKBIZ	64332	1324.06	1.50774	0.57119	2.63965	0.00829927	0.0684798
ENSG00000173846.12	PLK3	1263	439.293	-0.758311	0.287291	-2.63952	0.00830227	0.0684798
ENSG00000196126.11	HLA-DRB1	3123	2341.27	0.635713	0.240928	2.6386	0.00832481	0.0686303
ENSG00000118242.15	MREG	55686	173.831	0.738071	0.280015	2.63582	0.00839334	0.0691597
ENSG00000010295.19	IFFO1	25900	658.626	-0.476019	0.180647	-2.63508	0.00841179	0.0692761
ENSG00000124541.6	RRP36	88745	573.865	-0.44749	0.169835	-2.63485	0.0084174	0.0692867
ENSG00000185278.15	ZBTB37	84614	382.071	0.52256	0.198379	2.63415	0.00843472	0.0693936
ENSG00000113657.12	DPYSL3	1809	2438.02	-0.617882	0.234657	-2.63312	0.00846034	0.0694786
ENSG00000116857.16	TMEM9	252839	788.17	-0.425245	0.161514	-2.63287	0.0084667	0.0694786
ENSG00000130159.13	ECSIT	51295	755.255	-0.467446	0.177523	-2.63316	0.00845937	0.0694786
ENSG00000157150.4	TIMP4	7079	3954.53	0.515595	0.195856	2.63252	0.00847544	0.0694786
ENSG00000160293.16	VAV2	7410	321.616	-0.541935	0.205842	-2.63277	0.00846921	0.0694786
ENSG00000170485.16	NPAS2	4862	95.4438	-1.27931	0.485833	-2.63323	0.00845765	0.0694786
ENSG00000173226.16	IQCB1	9657	249.265	0.579005	0.21994	2.63256	0.00847453	0.0694786
ENSG00000232352.1	SEMA3B-AS1	101928931	24.9019	1.86247	0.70754	2.63231	0.00848056	0.069485
ENSG00000058453.16	CROCC	9696	893.132	-0.431125	0.163806	-2.63193	0.00849013	0.0695278
ENSG00000171103.10	TRMT61B	55006	86.8099	0.982836	0.373596	2.63075	0.00851972	0.0697346
ENSG00000178035.11	IMPDH2	3615	2061.6	-0.508929	0.193505	-2.63006	0.00853708	0.0698053
ENSG00000090857.13	PDPR	55066	399.635	-0.503297	0.191435	-2.62907	0.00856177	0.0699141
ENSG00000103363.14	ELOB	6923	2593.5	-0.532346	0.202484	-2.62908	0.00856153	0.0699141
ENSG00000160180.15	TFF3	7033	17.058	2.29679	0.873748	2.62866	0.00857222	0.0699141
ENSG00000161202.18	DVL3	1857	1507.77	-0.386198	0.146918	-2.62866	0.00857218	0.0699141
ENSG00000215021.8	PHB2	11331	3025.72	-0.461833	0.175669	-2.629	0.00856366	0.0699141
ENSG00000188807.12	TMEM201	199953	225.527	-0.613293	0.233396	-2.6277	0.00859652	0.0700766
ENSG00000053747.16	LAMA3	3909	394.66	1.07704	0.409923	2.62743	0.00860322	0.0700955
ENSG00000197780.9	TAF13	6884	386.953	0.559019	0.212779	2.62723	0.00860826	0.0701009
ENSG00000088832.16	FKBP1A	2280	3783.44	-0.419171	0.159609	-2.62623	0.00863363	0.0702717
ENSG00000165997.4	ARL5B	221079	261.058	0.559251	0.213025	2.62528	0.00865769	0.0704048
ENSG00000197756.9	RPL37A	6168	17371	-0.490538	0.186855	-2.62524	0.00865878	0.0704048
ENSG00000226482.1	ADIPOQ-AS1	100874095	40.4021	1.40347	0.534672	2.62491	0.00866722	0.0704377
ENSG00000088367.21	EPB41L1	2036	2150.05	0.453973	0.173051	2.62334	0.00870713	0.0706166
ENSG00000089063.14	TMEM230	29058	2680.69	0.365123	0.139182	2.62335	0.00870697	0.0706166
ENSG00000113161.15	HMGCR	3156	201.571	0.634779	0.241928	2.62384	0.00869452	0.0706166
ENSG00000184602.5	SNN	8303	1557.06	-0.434217	0.165519	-2.62336	0.00870661	0.0706166
ENSG00000122729.18	ACO1	48	5897.93	0.329182	0.125503	2.6229	0.00871841	0.0706385
ENSG00000241852.9	C8orf58	541565	240.505	-0.683588	0.260645	-2.62268	0.00872418	0.0706495
ENSG00000184271.17	POU6F1	5463	446.638	-0.546746	0.20866	-2.62027	0.00878601	0.0710857
ENSG00000205795.4	CYS1	192668	140.336	-0.759678	0.289927	-2.62024	0.00878692	0.0710857
ENSG00000109929.9	SC5D	6309	445.64	0.573337	0.218833	2.61998	0.00879351	0.0710972
ENSG00000172613.7	RAD9A	5883	207.341	-0.636469	0.242942	-2.61984	0.00879723	0.0710972
ENSG00000108947.4	EFNB3	1949	63.3151	-1.00984	0.385523	-2.61941	0.00880829	0.0711507
ENSG00000067798.15	NAV3	89795	308.833	0.533263	0.203616	2.61897	0.00881966	0.0712066
ENSG00000090975.12	PITPNM2	57605	409.37	-0.770211	0.294191	-2.61807	0.00884288	0.0713036
ENSG00000183807.7	FAM162B	221303	183.029	-0.86081	0.328806	-2.61799	0.00884504	0.0713036
ENSG00000189077.10	TMEM120A	83862	1817.48	-0.512873	0.195891	-2.61815	0.00884077	0.0713036
ENSG00000103994.17	ZNF106	64397	2190.35	0.400937	0.153158	2.61781	0.00884967	0.0713051
ENSG00000159231.5	CBR3	874	143.61	-0.830212	0.317638	-2.6137	0.00895664	0.0721154
ENSG00000243970.3	PPIEL	728448	160.945	0.898834	0.343906	2.61361	0.00895925	0.0721154
ENSG00000110811.19	P3H3	10536	290.304	-0.648745	0.248265	-2.61311	0.00897223	0.0721836
ENSG00000055070.16	SZRD1	26099	1600.48	-0.386656	0.148002	-2.61251	0.00898806	0.0722682
ENSG00000275385.1	CCL18	6362	59.2362	1.99946	0.765381	2.61237	0.00899177	0.0722682
ENSG00000163728.10	TTC14	151613	545.611	0.53075	0.203202	2.61194	0.00900303	0.0723224
ENSG00000172771.11	EFCAB12	90288	21.9388	-1.77167	0.678758	-2.61017	0.00904983	0.0726254
ENSG00000188859.6	FAM78B	149297	85.2964	0.97461	0.373699	2.60801	0.00910712	0.073018
ENSG00000189319.13	FAM53B	9679	925.332	-0.426694	0.163611	-2.60798	0.00910787	0.073018
ENSG00000132613.14	MTSS2	92154	206.768	-0.634793	0.243689	-2.60492	0.00918944	0.0736098
ENSG00000161671.16	EMC10	284361	817.007	-0.513174	0.197012	-2.60478	0.00919331	0.0736098
ENSG00000172824.15	CES4A	283848	40.4307	1.29558	0.4974	2.6047	0.00919548	0.0736098
ENSG00000102882.11	MAPK3	5595	2195.11	-0.357171	0.13716	-2.60404	0.0092131	0.0736281
ENSG00000146755.10	TRIM50	135892	10.3145	4.26016	1.63605	2.60393	0.00921616	0.0736281
ENSG00000157613.10	CREB3L1	90993	257.658	-0.601056	0.230784	-2.60441	0.00920334	0.0736281
ENSG00000197345.12	MRPL21	219927	494.862	-0.475826	0.182714	-2.60421	0.00920851	0.0736281
ENSG00000198707.14	CEP290	80184	206.599	0.640791	0.246153	2.60323	0.00923502	0.073742
ENSG00000176428.5	VPS37D	155382	65.8874	-1.12459	0.432032	-2.60302	0.00924057	0.0737495
ENSG00000204291.10	COL15A1	1306	6810.06	0.321868	0.123689	2.60224	0.00926163	0.0738808
ENSG00000006016.10	CRLF1	9244	220.428	-1.96843	0.756904	-2.60064	0.00930511	0.0740499
ENSG00000113645.14	WWC1	23286	37.217	1.5016	0.577402	2.6006	0.00930596	0.0740499
ENSG00000123643.12	SLC36A1	206358	179.78	-0.717546	0.27587	-2.60103	0.00929451	0.0740499
ENSG00000129925.10	TMEM8A	58986	620.215	-0.451175	0.173481	-2.60072	0.00930289	0.0740499
ENSG00000133858.15	ZFC3H1	196441	529.036	0.482356	0.18543	2.60128	0.00928777	0.0740499
ENSG00000133401.15	PDZD2	23037	1920.92	0.616635	0.237137	2.60033	0.0093134	0.0740723
ENSG00000197329.11	PELI1	57162	524.719	0.602404	0.231722	2.59969	0.00933091	0.0741747
ENSG00000136542.8	GALNT5	11227	10.2889	3.15048	1.21198	2.59944	0.00933755	0.0741791
ENSG00000165832.5	TRUB1	142940	165.225	0.766233	0.294782	2.59933	0.00934073	0.0741791
ENSG00000159210.9	SNF8	11267	644.49	-0.438435	0.168717	-2.59864	0.00935941	0.0742906
ENSG00000138069.17	RAB1A	5861	2432.05	0.344772	0.132692	2.59829	0.00936885	0.0743018
ENSG00000174332.5	GLIS1	148979	65.3163	-1.31131	0.50469	-2.59825	0.0093701	0.0743018
ENSG00000110931.18	CAMKK2	10645	1607.27	-0.376636	0.145	-2.59748	0.00939101	0.0744307
ENSG00000183111.11	ARHGEF37	389337	301.094	0.60438	0.232799	2.59615	0.00942762	0.0746175
ENSG00000184408.9	KCND2	3751	72.4918	1.13476	0.437099	2.59611	0.00942856	0.0746175
ENSG00000253428.1	LINC01942	105377736	22.0597	-2.29159	0.882628	-2.59633	0.00942265	0.0746175
ENSG00000157227.12	MMP14	4323	3068.88	-0.453909	0.175021	-2.59345	0.00950186	0.0751234
ENSG00000162881.6	OXER1	165140	41.7332	-1.4439	0.557146	-2.5916	0.00955298	0.0754902
ENSG00000131477.10	RAMP2	10266	1731.34	-0.403369	0.155713	-2.59047	0.00958461	0.0757028
ENSG00000168438.14	CDC40	51362	206.429	0.617799	0.23854	2.58992	0.00959976	0.0757851
ENSG00000148248.13	SURF4	6836	4780.68	-0.341863	0.132029	-2.5893	0.00961713	0.0758544
ENSG00000158792.15	SPATA2L	124044	125.546	-0.851425	0.328829	-2.58927	0.00961802	0.0758544
ENSG00000144746.6	ARL6IP5	10550	3416.15	0.389315	0.150382	2.58884	0.00962993	0.0759109
ENSG00000134020.7	PEBP4	157310	13.0806	-2.23831	0.864666	-2.58864	0.00963567	0.0759188
ENSG00000171385.9	KCND3	3752	154.764	0.839859	0.324477	2.58835	0.00964371	0.0759448
ENSG00000154133.14	ROBO4	54538	2115.43	-0.57352	0.221687	-2.58707	0.00967969	0.0761532
ENSG00000182362.13	YBEY	54059	179.584	0.727412	0.281161	2.58717	0.00967669	0.0761532
ENSG00000139266.5	MARCH9	92979	210.55	-0.727338	0.281279	-2.58582	0.00971476	0.0763054
ENSG00000156860.15	FBRS	64319	1147.59	-0.403033	0.155848	-2.58606	0.00970809	0.0763054
ENSG00000167779.8	IGFBP6	3489	5106.46	-0.583904	0.22582	-2.5857	0.0097181	0.0763054
ENSG00000196693.14	ZNF33B	7582	179.693	0.666382	0.257696	2.58592	0.00971186	0.0763054
ENSG00000130038.9	CRACR2A	84766	64.4324	-1.00241	0.387724	-2.58537	0.00972745	0.0763414
ENSG00000183172.8	SMDT1	91689	818.191	-0.479942	0.185661	-2.58505	0.00973649	0.0763749
ENSG00000100226.15	GTPBP1	9567	768.676	-0.470848	0.18224	-2.58367	0.00977555	0.0766438
ENSG00000266010.2	GATA6-AS1	100128893	16.6155	-2.69738	1.04425	-2.58308	0.00979239	0.0767382
ENSG00000121579.12	NAA50	80218	1592.82	0.358765	0.138931	2.58233	0.00981344	0.0767904
ENSG00000167674.14	HDGFL2	84717	1038.73	-0.469858	0.181948	-2.58238	0.00981219	0.0767904
ENSG00000257702.3	LBX2-AS1	151534	135.416	-0.937334	0.363016	-2.58208	0.00982081	0.0768105
ENSG00000137411.17	VARS2	57176	600.448	0.488709	0.189415	2.5801	0.00987706	0.0772127
ENSG00000148343.18	MIGA2	84895	517.371	-0.710218	0.275444	-2.57845	0.0099244	0.0775449
ENSG00000143365.17	RORC	6097	74.7975	-1.18264	0.458754	-2.57793	0.00993932	0.0776237
ENSG00000074071.14	MRPS34	65993	1208.49	-0.427352	0.165784	-2.57776	0.00994431	0.0776247
ENSG00000107897.18	ACBD5	91452	536.637	0.449482	0.174385	2.57752	0.00995118	0.0776327
ENSG00000134371.12	CDC73	79577	580.652	0.484427	0.187953	2.57739	0.00995503	0.0776327
ENSG00000108679.12	LGALS3BP	3959	10696.5	0.514602	0.199709	2.57676	0.00997311	0.0777359
ENSG00000124253.10	PCK1	5105	5891.95	-1.33178	0.516908	-2.57643	0.00998268	0.0777726
ENSG00000073050.11	XRCC1	7515	417.996	-0.547301	0.212469	-2.57591	0.00999763	0.0778512
ENSG00000163814.7	CDCP1	64866	13.72	3.62261	1.40689	2.5749	0.0100268	0.0780406
ENSG00000125885.13	MCM8	84515	110.489	-0.882073	0.342618	-2.57451	0.0100383	0.0780921
ENSG00000157873.17	TNFRSF14	8764	1395.93	-0.452758	0.175911	-2.57379	0.0100592	0.0782167
ENSG00000106565.17	TMEM176B	28959	660.319	0.722775	0.280926	2.57283	0.0100871	0.0783573
ENSG00000146858.7	ZC3HAV1L	92092	40.0045	-1.3075	0.508167	-2.57297	0.0100828	0.0783573
ENSG00000007171.17	NOS2	4843	60.8748	-1.67009	0.649181	-2.57261	0.0100936	0.0783694
ENSG00000090372.14	STRN4	29888	1518.07	-0.36719	0.142745	-2.57235	0.010101	0.0783896
ENSG00000145819.16	ARHGAP26	23092	363.695	0.596741	0.232005	2.5721	0.0101084	0.0784085
ENSG00000109180.14	OCIAD1	54940	1566.91	0.358453	0.13953	2.569	0.0101993	0.0790754
ENSG00000099904.15	ZDHHC8	29801	1143.31	-0.413978	0.161287	-2.56672	0.0102666	0.079559
ENSG00000116954.7	RRAGC	64121	870.131	0.457771	0.178366	2.56648	0.0102737	0.0795751
ENSG00000175806.14	MSRA	4482	542.401	-0.555966	0.216666	-2.566	0.0102878	0.0796459
ENSG00000065882.15	TBC1D1	23216	940.123	-0.519943	0.202732	-2.56468	0.010327	0.0799107
ENSG00000075089.9	ACTR6	64431	277.017	0.550209	0.214583	2.56408	0.0103449	0.0800108
ENSG00000074047.21	GLI2	2736	98.3424	-1.01847	0.397367	-2.56305	0.0103756	0.0801706
ENSG00000142694.6	EVA1B	55194	232.204	-0.688198	0.268497	-2.56315	0.0103728	0.0801706
ENSG00000081692.12	JMJD4	65094	96.9516	-0.873363	0.340815	-2.56257	0.01039	0.080243
ENSG00000272391.5	POM121C	100101267	481.32	-0.454082	0.177214	-2.56234	0.010397	0.0802583
ENSG00000125746.16	EML2	24139	448.203	0.476361	0.185928	2.56207	0.0104051	0.0802766
ENSG00000271122.1	LOC101930085	101930085	131.358	0.818181	0.319362	2.56192	0.0104094	0.0802766
ENSG00000169991.10	IFFO2	126917	313.695	-0.570926	0.222893	-2.56144	0.010424	0.0803118
ENSG00000198938.2	COX3	4514	374704	-0.710111	0.277258	-2.56119	0.0104314	0.0803303
ENSG00000106665.15	CLIP2	7461	431.002	-0.477427	0.186441	-2.56074	0.0104451	0.0803971
ENSG00000130119.15	GNL3L	54552	42.5662	1.40857	0.550122	2.56047	0.0104532	0.0804205
ENSG00000100216.5	TOMM22	56993	882.872	-0.401607	0.156877	-2.56	0.0104671	0.0804889
ENSG00000185885.15	IFITM1	8519	666.54	-0.61125	0.238795	-2.55972	0.0104755	0.0805151
ENSG00000153814.12	JAZF1	221895	441.202	-0.509125	0.198914	-2.55952	0.0104818	0.080525
ENSG00000115966.16	ATF2	1386	794.714	0.397074	0.155159	2.55914	0.0104931	0.0805667
ENSG00000197343.10	ZNF655	79027	727.475	0.42163	0.164764	2.559	0.0104973	0.0805667
ENSG00000039123.15	MTREX	23517	613.18	0.422743	0.165212	2.5588	0.0105035	0.0805758
ENSG00000156642.16	NPTN	27020	1001.56	0.438677	0.171465	2.5584	0.0105155	0.0806288
ENSG00000056998.19	GYG2	8908	6197.82	-0.380904	0.148997	-2.55646	0.0105743	0.0809093
ENSG00000084674.14	APOB	338	83.3086	5.85397	2.28996	2.55636	0.0105773	0.0809093
ENSG00000131507.10	NDFIP1	80762	2334.83	0.359027	0.140442	2.55641	0.0105758	0.0809093
ENSG00000186862.18	PDZD7	79955	33.7876	-1.35609	0.530432	-2.55657	0.0105709	0.0809093
ENSG00000046604.12	DSG2	1829	525.643	0.772556	0.302315	2.55546	0.0106047	0.0810021
ENSG00000132334.16	PTPRE	5791	244.609	0.935324	0.365994	2.55557	0.0106013	0.0810021
ENSG00000157426.13	AASDH	132949	156.152	0.723999	0.283348	2.55515	0.0106141	0.0810355
ENSG00000101096.19	NFATC2	4773	503.749	-0.685061	0.268169	-2.55459	0.0106313	0.081051
ENSG00000137101.12	CD72	971	49.08	1.30972	0.512685	2.55462	0.0106304	0.081051
ENSG00000170310.14	STX8	9482	787.355	-0.556311	0.217759	-2.55471	0.0106276	0.081051
ENSG00000181744.8	DIPK2A	205428	215.722	0.694369	0.271838	2.55435	0.0106387	0.0810689
ENSG00000144677.14	CTDSPL	10217	1006.54	-0.385303	0.150911	-2.55318	0.0106743	0.0813016
ENSG00000163527.9	STT3B	201595	1557.77	0.395586	0.154975	2.55258	0.0106929	0.081366
ENSG00000163686.14	ABHD6	57406	277.832	0.69309	0.271514	2.55268	0.0106897	0.081366
ENSG00000105556.11	MIER2	54531	387.263	-0.585444	0.229375	-2.55235	0.0106999	0.08138
ENSG00000147684.8	NDUFB9	4715	1842.66	-0.488655	0.19157	-2.55079	0.0107479	0.0817063
ENSG00000122705.16	CLTA	1211	2113.5	-0.360765	0.141503	-2.54952	0.0107871	0.0818235
ENSG00000150051.13	MKX	283078	125.803	-0.815374	0.319863	-2.54913	0.0107991	0.0818235
ENSG00000162407.8	PLPP3	8613	2950.92	0.430432	0.168846	2.54926	0.0107951	0.0818235
ENSG00000166947.13	EPB42	2038	36.9332	-2.2651	0.888437	-2.54953	0.0107867	0.0818235
ENSG00000170634.12	ACYP2	98	350.736	0.51985	0.203906	2.54946	0.0107891	0.0818235
[truncated: 180 more rows]

## Sheet: Common_down_PPI
GOLV	GOID	Description	#Nodes	%Node_Prop	#Edges	%Edge_Prop	#L0	%L0_Prop	Npva	Adj_Npva	Epva	Adj_Epva	L0pva	Adj_L0pva	Nodes	Edges	L0
8	GO:0070432	regulation of nucleotide-binding oligomerization domain containing 2 signaling pathway	10	0.01001	0	0	0	0	4.95325e-11	4.04579e-10	1	1	1	1	ENSG00000231555_ENSG00000235941_ENSG00000224501_ENSG00000215328_ENSG00000232804_ENSG00000237724_ENSG00000204389_ENSG00000212866_ENSG00000234475_ENSG00000204388
7	GO:2001046	positive regulation of integrin-mediated signaling pathway	1	0.001001	0	0	0	0	0.275005	0.375566	1	1	1	1	ENSG00000196924
8	GO:0008033	tRNA processing	3	0.003003	0	0	0	0	0.962983	1	1	1	1	1	ENSG00000160193_ENSG00000101811_ENSG00000068438
3	GO:0007049	cell cycle	135	0.135135	1070	0.0532153	2	0.0377358	3.55327e-18	7.31153e-17	6.43357e-16	4.27218e-15	0.99643	1	ENSG00000117399_ENSG00000036257_ENSG00000131791_ENSG00000096155_ENSG00000119715_ENSG00000141867_ENSG00000197386_ENSG00000014138_ENSG00000198793_ENSG00000198791_ENSG00000046651_ENSG00000080824_ENSG00000181449_ENSG00000108953_ENSG00000181555_ENSG00000147099_ENSG00000234651_ENSG00000058453_ENSG00000111725_ENSG00000229524_ENSG00000162409_ENSG00000142856_ENSG00000117155_ENSG00000205250_ENSG00000196924…	ENSG00000101412 ENSG00000117399_ENSG00000117399 ENSG00000131462_ENSG00000135679 ENSG00000215021_ENSG00000058272 ENSG00000100345_ENSG00000147889 ENSG00000181163_ENSG00000150991 ENSG00000170248_ENSG00000147889 ENSG00000229684_ENSG00000160789 ENSG00000186298	ENSG00000058453_ENSG00000165655
7	GO:0043949	regulation of cAMP-mediated signaling	3	0.003003	0	0	0	0	0.185506	0.265718	1	1	1	1	ENSG00000163737_ENSG00000099804_ENSG00000154229
10	GO:0033235	positive regulation of protein sumoylation	1	0.001001	0	0	0	0	0.439507	0.562864	1	1	1	1	ENSG00000103275
7	GO:0030514	negative regulation of BMP signaling pathway	2	0.002002	0	0	0	0	0.634362	0.760524	1	1	1	1	ENSG00000166147_ENSG00000157933
5	GO:0018130	heterocycle biosynthetic process	84	0.0840841	499	0.0248172	2	0.0377358	0.000750534	0.00182102	0.999998	1	0.948626	1	ENSG00000137486_ENSG00000147133_ENSG00000150991_ENSG00000132383_ENSG00000141425_ENSG00000112242_ENSG00000005339_ENSG00000141480_ENSG00000184481_ENSG00000133119_ENSG00000112282_ENSG00000117748_ENSG00000100296_ENSG00000121022_ENSG00000108590_ENSG00000173039_ENSG00000092201_ENSG00000229094_ENSG00000132646_ENSG00000221869_ENSG00000141510_ENSG00000172216_ENSG00000096384_ENSG00000120616_ENSG00000170315…	ENSG00000117748 ENSG00000133119_ENSG00000141510 ENSG00000172977_ENSG00000109320 ENSG00000173039_ENSG00000065978 ENSG00000141510_ENSG00000141425 ENSG00000147133_ENSG00000101811 ENSG00000172977_ENSG00000114166 ENSG00000150991_ENSG00000117748 ENSG00000132383_ENSG00000125952 ENSG00000245848_ENSG00000005339 ENSG00000101412_ENSG00000096384 ENSG00000100603_ENSG00000141480 ENSG00000165280_ENSG00000115514…	ENSG00000122877_ENSG00000117143
9	GO:0002294	CD4-positive, alpha-beta T cell differentiation involved in immune response	2	0.002002	0	0	0	0	0.286467	0.389479	1	1	1	1	ENSG00000168610_ENSG00000156127
9	GO:0031058	positive regulation of histone modification	11	0.011011	13	0.000646541	0	0	0.00160805	0.0035921	0.100253	0.220259	1	1	ENSG00000089250_ENSG00000102882_ENSG00000183207_ENSG00000136807_ENSG00000100603_ENSG00000012048_ENSG00000137486_ENSG00000080345_ENSG00000100784_ENSG00000141510_ENSG00000159692	ENSG00000141510 ENSG00000159692_ENSG00000012048 ENSG00000136807_ENSG00000012048 ENSG00000159692_ENSG00000100603 ENSG00000183207_ENSG00000012048 ENSG00000183207_ENSG00000100603 ENSG00000136807_ENSG00000136807 ENSG00000183207_ENSG00000102882 ENSG00000141510_ENSG00000012048 ENSG00000102882_ENSG00000012048 ENSG00000141510_ENSG00000102882 ENSG00000137486_ENSG00000080345 ENSG00000100603_ENSG00000100603…
5	GO:0046364	monosaccharide biosynthetic process	3	0.003003	0	0	0	0	0.581991	0.708051	1	1	1	1	ENSG00000074800_ENSG00000183048_ENSG00000172331
8	GO:0010746	regulation of plasma membrane long-chain fatty acid transport	1	0.001001	0	0	0	0	0.226836	0.317898	1	1	1	1	ENSG00000142208
9	GO:0031057	negative regulation of histone modification	5	0.00500501	1	4.97339e-05	0	0	0.0360928	0.0608178	0.885276	1	1	1	ENSG00000169375_ENSG00000167770_ENSG00000012048_ENSG00000112200_ENSG00000159692	ENSG00000012048 ENSG00000159692
4	GO:0046660	female sex differentiation	3	0.003003	0	0	1	0.0188679	0.373448	0.491198	1	1	0.151008	1	ENSG00000135111_ENSG00000185008_ENSG00000172216		ENSG00000135111
6	GO:0009451	RNA modification	4	0.004004	0	0	0	0	0.927359	1	1	1	1	1	ENSG00000068438_ENSG00000146834_ENSG00000166199_ENSG00000160193
11	GO:0061945	regulation of protein K48-linked ubiquitination	1	0.001001	0	0	0	0	0.120695	0.181382	1	1	1	1	ENSG00000110330
5	GO:0034642	mitochondrion migration along actin filament	2	0.002002	0	0	0	0	0.00387586	0.00799841	1	1	1	1	ENSG00000278372_ENSG00000278259
6	GO:0006625	protein targeting to peroxisome	2	0.002002	1	4.97339e-05	0	0	0.286467	0.389479	0.937434	1	1	1	ENSG00000162735_ENSG00000142655	ENSG00000142655 ENSG00000162735
4	GO:0044650	adhesion of symbiont to host cell	4	0.004004	0	0	0	0	0.00146352	0.00329331	1	1	1	1	ENSG00000096384_ENSG00000110651_ENSG00000130202_ENSG00000090659
5	GO:0060627	regulation of vesicle-mediated transport	43	0.043043	60	0.00298404	2	0.0377358	0.00246606	0.00527736	0.693974	1	0.679362	1	ENSG00000130203_ENSG00000136238_ENSG00000137575_ENSG00000136854_ENSG00000188906_ENSG00000104972_ENSG00000274669_ENSG00000170248_ENSG00000135046_ENSG00000102882_ENSG00000131981_ENSG00000106299_ENSG00000157978_ENSG00000106366_ENSG00000169174_ENSG00000196535_ENSG00000278174_ENSG00000103490_ENSG00000273686_ENSG00000166710_ENSG00000103653_ENSG00000185359_ENSG00000049759_ENSG00000123384_ENSG00000169032…	ENSG00000142192 ENSG00000278174_ENSG00000104972 ENSG00000273686_ENSG00000106366 ENSG00000123384_ENSG00000130164 ENSG00000169174_ENSG00000073969 ENSG00000137486_ENSG00000106299 ENSG00000137575_ENSG00000137486 ENSG00000185359_ENSG00000273686 ENSG00000274669_ENSG00000137486 ENSG00000141480_ENSG00000136854 ENSG00000185359_ENSG00000102882 ENSG00000131981_ENSG00000123384 ENSG00000130203_ENSG00000104972…	ENSG00000130164_ENSG00000139998
5	GO:0090202	gene looping	1	0.001001	0	0	0	0	0.17547	0.253037	1	1	1	1	ENSG00000183207
5	GO:0001774	microglial cell activation	1	0.001001	0	0	0	0	0.439507	0.562864	1	1	1	1	ENSG00000120885
8	GO:0006090	pyruvate metabolic process	2	0.002002	0	0	0	0	0.871666	0.967513	1	1	1	1	ENSG00000074800_ENSG00000172331
7	GO:2000402	negative regulation of lymphocyte migration	1	0.001001	0	0	0	0	0.402258	0.524258	1	1	1	1	ENSG00000106299
5	GO:0097061	dendritic spine organization	3	0.003003	0	0	0	0	0.169662	0.245654	1	1	1	1	ENSG00000106299_ENSG00000171862_ENSG00000010810
4	GO:0050886	endocrine process	4	0.004004	0	0	2	0.0377358	0.158963	0.232046	1	1	0.0154758	0.227334	ENSG00000182220_ENSG00000136830_ENSG00000135111_ENSG00000159640		ENSG00000136830_ENSG00000135111
9	GO:0055074	calcium ion homeostasis	15	0.015015	5	0.00024867	1	0.0188679	0.854278	0.955649	0.999857	1	0.561165	1	ENSG00000138685_ENSG00000117560_ENSG00000140464_ENSG00000185825_ENSG00000113889_ENSG00000197386_ENSG00000108953_ENSG00000079689_ENSG00000135218_ENSG00000157087_ENSG00000168398_ENSG00000274474_ENSG00000188603_ENSG00000168924_ENSG00000181104	ENSG00000185825 ENSG00000197386_ENSG00000108953 ENSG00000157087_ENSG00000157087 ENSG00000274474_ENSG00000113889 ENSG00000168398_ENSG00000140464 ENSG00000197386	ENSG00000168398
7	GO:1903202	negative regulation of oxidative stress-induced cell death	4	0.004004	1	4.97339e-05	0	0	0.103213	0.157881	0.851235	1	1	1	ENSG00000019991_ENSG00000188906_ENSG00000166484_ENSG00000185345	ENSG00000185345 ENSG00000188906
7	GO:0030041	actin filament polymerization	2	0.002002	1	4.97339e-05	0	0	0.402054	0.524312	0.0829603	0.185017	1	1	ENSG00000112290_ENSG00000136238	ENSG00000112290 ENSG00000136238
7	GO:0032107	regulation of response to nutrient levels	1	0.001001	0	0	0	0	0.66507	0.790255	1	1	1	1	ENSG00000100603
5	GO:0044242	cellular lipid catabolic process	7	0.00700701	0	0	0	0	0.864799	0.962887	1	1	1	1	ENSG00000146085_ENSG00000072778_ENSG00000130203_ENSG00000113790_ENSG00000283100_ENSG00000068903_ENSG00000132855
6	GO:0045197	establishment or maintenance of epithelial cell apical/basal polarity	3	0.003003	0	0	0	0	0.269199	0.36905	1	1	1	1	ENSG00000148943_ENSG00000170248_ENSG00000067560
6	GO:0001843	neural tube closure	1	0.001001	0	0	0	0	0.880497	0.974284	1	1	1	1	ENSG00000157933
4	GO:0050878	regulation of body fluid levels	49	0.049049	158	0.00785796	1	0.0188679	5.69372e-06	2.12275e-05	3.61012e-16	2.42452e-15	0.935386	1	ENSG00000067560_ENSG00000175899_ENSG00000101076_ENSG00000106366_ENSG00000073282_ENSG00000196591_ENSG00000174059_ENSG00000113889_ENSG00000102882_ENSG00000198898_ENSG00000175793_ENSG00000172500_ENSG00000087460_ENSG00000035403_ENSG00000136854_ENSG00000274267_ENSG00000181104_ENSG00000275714_ENSG00000196924_ENSG00000130203_ENSG00000166333_ENSG00000274750_ENSG00000136238_ENSG00000197409_ENSG00000166501…	ENSG00000166501 ENSG00000278272_ENSG00000035403 ENSG00000184009_ENSG00000100345 ENSG00000196924_ENSG00000100345 ENSG00000184009_ENSG00000196924 ENSG00000278272_ENSG00000075624 ENSG00000142208_ENSG00000137076 ENSG00000164924_ENSG00000196591 ENSG00000197153_ENSG00000116478 ENSG00000278272_ENSG00000151490 ENSG00000184009_ENSG00000100345 ENSG00000136238_ENSG00000101076 ENSG00000196924_ENSG00000184009…	ENSG00000184009
7	GO:0033144	negative regulation of intracellular steroid hormone receptor signaling pathway	4	0.004004	1	4.97339e-05	0	0	0.0839437	0.131124	0.823098	1	1	1	ENSG00000012048_ENSG00000153071_ENSG00000116478_ENSG00000196792	ENSG00000012048 ENSG00000116478
5	GO:1901617	organic hydroxy compound biosynthetic process	6	0.00600601	0	0	0	0	0.697065	0.819176	1	1	1	1	ENSG00000163344_ENSG00000147383_ENSG00000169714_ENSG00000172893_ENSG00000138685_ENSG00000117859
8	GO:0034142	toll-like receptor 4 signaling pathway	2	0.002002	0	0	0	0	0.262799	0.362131	1	1	1	1	ENSG00000189334_ENSG00000184216
8	GO:0010823	negative regulation of mitochondrion organization	10	0.01001	7	0.000348137	0	0	0.000198227	0.000534939	0.203364	0.418288	1	1	ENSG00000237724_ENSG00000204389_ENSG00000120885_ENSG00000234475_ENSG00000019991_ENSG00000142208_ENSG00000188906_ENSG00000235941_ENSG00000185345_ENSG00000215328	ENSG00000142208 ENSG00000188906_ENSG00000185345 ENSG00000188906_ENSG00000185345 ENSG00000237724_ENSG00000185345 ENSG00000215328_ENSG00000185345 ENSG00000234475_ENSG00000185345 ENSG00000235941_ENSG00000185345 ENSG00000204389
6	GO:0038093	Fc receptor signaling pathway	37	0.037037	179	0.00890237	1	0.0188679	2.4171e-05	8.0071e-05	0.0956493	0.211191	0.871941	1	ENSG00000135341_ENSG00000136238_ENSG00000115904_ENSG00000177885_ENSG00000269335_ENSG00000092010_ENSG00000106683_ENSG00000170315_ENSG00000102882_ENSG00000100567_ENSG00000106299_ENSG00000167193_ENSG00000096384_ENSG00000125818_ENSG00000109320_ENSG00000138071_ENSG00000173039_ENSG00000177606_ENSG00000184009_ENSG00000160691_ENSG00000133703_ENSG00000075624_ENSG00000175104_ENSG00000131196_ENSG00000115935…	ENSG00000080824 ENSG00000213341_ENSG00000150991 ENSG00000180370_ENSG00000173039 ENSG00000269335_ENSG00000010810 ENSG00000175104_ENSG00000197879 ENSG00000269335_ENSG00000096384 ENSG00000177606_ENSG00000095015 ENSG00000096384_ENSG00000010810 ENSG00000150991_ENSG00000104365 ENSG00000175104_ENSG00000115904 ENSG00000150991_ENSG00000160691 ENSG00000177606_ENSG00000075624 ENSG00000167193_ENSG00000100906…	ENSG00000184009
9	GO:0040033	negative regulation of translation, ncRNA-mediated	3	0.003003	0	0	0	0	0.0272669	0.0472862	1	1	1	1	ENSG00000168610_ENSG00000126070_ENSG00000242372
6	GO:0000387	spliceosomal snRNP assembly	1	0.001001	0	0	0	0	0.954569	1	1	1	1	1	ENSG00000082516
8	GO:0032007	negative regulation of TOR signaling	4	0.004004	1	4.97339e-05	0	0	0.223211	0.313433	0.837775	1	1	1	ENSG00000149311_ENSG00000162409_ENSG00000132356_ENSG00000176641	ENSG00000132356 ENSG00000162409
6	GO:0002933	lipid hydroxylation	1	0.001001	0	0	1	0.0188679	0.320176	0.429578	1	1	0.0530531	0.627794	ENSG00000140465		ENSG00000140465
4	GO:0002366	leukocyte activation involved in immune response	68	0.0680681	219	0.0108917	0	0	2.28815e-05	7.60347e-05	6.73897e-36	7.42124e-35	1	1	ENSG00000196419_ENSG00000174405_ENSG00000166226_ENSG00000277807_ENSG00000182220_ENSG00000224501_ENSG00000111530_ENSG00000075651_ENSG00000166710_ENSG00000204389_ENSG00000237724_ENSG00000078902_ENSG00000227739_ENSG00000232421_ENSG00000135932_ENSG00000100243_ENSG00000186652_ENSG00000129083_ENSG00000168610_ENSG00000175166_ENSG00000196230_ENSG00000231555_ENSG00000137575_ENSG00000100994_ENSG00000156127…	ENSG00000080824 ENSG00000196230_ENSG00000100994 ENSG00000111530_ENSG00000165280 ENSG00000227739_ENSG00000113194 ENSG00000165280_ENSG00000170515 ENSG00000237724_ENSG00000170515 ENSG00000174405_ENSG00000086758 ENSG00000224156_ENSG00000165280 ENSG00000235067_ENSG00000109320 ENSG00000235067_ENSG00000080824 ENSG00000166226_ENSG00000086758 ENSG00000166226_ENSG00000166226 ENSG00000232421_ENSG00000086758…
8	GO:0006614	SRP-dependent cotranslational protein targeting to membrane	4	0.004004	1	4.97339e-05	0	0	0.876956	0.97137	1	1	1	1	ENSG00000147403_ENSG00000058262_ENSG00000137818_ENSG00000142676	ENSG00000142676 ENSG00000147403
5	GO:0072606	interleukin-8 secretion	1	0.001001	0	0	0	0	0.226836	0.317898	1	1	1	1	ENSG00000138069
5	GO:0090136	epithelial cell-cell adhesion	1	0.001001	0	0	0	0	0.507193	0.632145	1	1	1	1	ENSG00000035403
4	GO:0198738	cell-cell signaling by wnt	24	0.024024	41	0.00203909	1	0.0188679	0.00505318	0.0101443	1	1	0.733938	1	ENSG00000175166_ENSG00000170315_ENSG00000100567_ENSG00000034971_ENSG00000108518_ENSG00000100888_ENSG00000125818_ENSG00000150991_ENSG00000067560_ENSG00000126070_ENSG00000155363_ENSG00000108671_ENSG00000135341_ENSG00000136238_ENSG00000161203_ENSG00000092010_ENSG00000171862_ENSG00000109472_ENSG00000141480_ENSG00000188906_ENSG00000112335_ENSG00000136997_ENSG00000100387_ENSG00000131196	ENSG00000135341 ENSG00000136997_ENSG00000100567 ENSG00000136997_ENSG00000067560 ENSG00000188906_ENSG00000175166 ENSG00000188906_ENSG00000150991 ENSG00000170315_ENSG00000161203 ENSG00000188906_ENSG00000092010 ENSG00000150991_ENSG00000150991 ENSG00000171862_ENSG00000150991 ENSG00000155363_ENSG00000136238 ENSG00000188906_ENSG00000067560 ENSG00000170315_ENSG00000126070 ENSG00000150991_ENSG00000136238…	ENSG00000109472
7	GO:0090666	scaRNA localization to Cajal body	1	0.001001	0	0	0	0	0.226836	0.317898	1	1	1	1	ENSG00000166226
5	GO:0090168	Golgi reassembly	1	0.001001	0	0	0	0	0.17547	0.253037	1	1	1	1	ENSG00000164924
4	GO:0061337	cardiac conduction	3	0.003003	0	0	0	0	0.910072	0.992131	1	1	1	1	ENSG00000171385_ENSG00000108953_ENSG00000274474
7	GO:0006620	posttranslational protein targeting to endoplasmic reticulum membrane	1	0.001001	0	0	0	0	0.320176	0.429578	1	1	1	1	ENSG00000058262
5	GO:0050688	regulation of defense response to virus	9	0.00900901	0	0	0	0	0.0315435	0.0540025	1	1	1	1	ENSG00000204104_ENSG00000163568_ENSG00000169375_ENSG00000277807_ENSG00000274669_ENSG00000110330_ENSG00000078747_ENSG00000104972_ENSG00000108561
6	GO:2001212	regulation of vasculogenesis	2	0.002002	0	0	0	0	0.146883	0.216182	1	1	1	1	ENSG00000174059_ENSG00000005981
6	GO:0090400	stress-induced premature senescence	1	0.001001	0	0	0	0	0.402258	0.524258	1	1	1	1	ENSG00000141510
8	GO:1903076	regulation of protein localization to plasma membrane	10	0.01001	12	0.000596807	0	0	0.0133847	0.02465	0.0347985	0.085218	1	1	ENSG00000103653_ENSG00000153071_ENSG00000146648_ENSG00000123384_ENSG00000157978_ENSG00000142208_ENSG00000116209_ENSG00000164885_ENSG00000073921_ENSG00000161203	ENSG00000073921 ENSG00000161203_ENSG00000153071 ENSG00000161203_ENSG00000123384 ENSG00000146648_ENSG00000073921 ENSG00000153071_ENSG00000103653 ENSG00000146648_ENSG00000103653 ENSG00000142208_ENSG00000146648 ENSG00000164885_ENSG00000123384 ENSG00000153071_ENSG00000116209 ENSG00000161203_ENSG00000103653 ENSG00000153071_ENSG00000142208 ENSG00000146648_ENSG00000146648 ENSG00000161203
9	GO:0042346	positive regulation of NF-kappaB import into nucleus	3	0.003003	0	0	1	0.0188679	0.286495	0.389269	1	1	0.151008	1	ENSG00000087077_ENSG00000142192_ENSG00000176907		ENSG00000176907
7	GO:0043504	mitochondrial DNA repair	1	0.001001	0	0	0	0	0.17547	0.253037	1	1	1	1	ENSG00000143799
5	GO:0042692	muscle cell differentiation	7	0.00700701	0	0	0	0	0.684179	0.807135	1	1	1	1	ENSG00000106991_ENSG00000089250_ENSG00000134243_ENSG00000143632_ENSG00000140416_ENSG00000003402_ENSG00000157933
6	GO:0010594	regulation of endothelial cell migration	15	0.015015	2	9.94678e-05	1	0.0188679	0.0222011	0.0392324	0.999989	1	0.561165	1	ENSG00000142208_ENSG00000077782_ENSG00000067560_ENSG00000102359_ENSG00000108840_ENSG00000110955_ENSG00000130203_ENSG00000138685_ENSG00000135046_ENSG00000198909_ENSG00000205542_ENSG00000106511_ENSG00000154229_ENSG00000050820_ENSG00000185591	ENSG00000077782 ENSG00000138685_ENSG00000108840 ENSG00000110955	ENSG00000102359
6	GO:0030003	cellular cation homeostasis	28	0.028028	56	0.0027851	1	0.0188679	0.634481	0.76024	0.892089	1	0.787316	1	ENSG00000108953_ENSG00000129559_ENSG00000170315_ENSG00000102805_ENSG00000113889_ENSG00000110955_ENSG00000138685_ENSG00000274474_ENSG00000188603_ENSG00000141424_ENSG00000101997_ENSG00000150991_ENSG00000177556_ENSG00000197386_ENSG00000185825_ENSG00000117560_ENSG00000140464_ENSG00000181104_ENSG00000111530_ENSG00000168924_ENSG00000188906_ENSG00000157087_ENSG00000142192_ENSG00000168398_ENSG00000069849…	ENSG00000108953 ENSG00000188906_ENSG00000138685 ENSG00000150991_ENSG00000110955 ENSG00000111530_ENSG00000188906 ENSG00000274474_ENSG00000150991 ENSG00000157087_ENSG00000101997 ENSG00000150991_ENSG00000110955 ENSG00000274474_ENSG00000129559 ENSG00000150991_ENSG00000142192 ENSG00000185825_ENSG00000110955 ENSG00000129559_ENSG00000108953 ENSG00000136997_ENSG00000150991 ENSG00000188906_ENSG00000069849…	ENSG00000168398
7	GO:0017014	protein nitrosylation	1	0.001001	0	0	0	0	0.275005	0.375566	1	1	1	1	ENSG00000089250
7	GO:0043534	blood vessel endothelial cell migration	2	0.002002	0	0	0	0	0.356645	0.47229	1	1	1	1	ENSG00000100345_ENSG00000138685
7	GO:1905820	positive regulation of chromosome separation	1	0.001001	0	0	0	0	0.320176	0.429578	1	1	1	1	ENSG00000036257
5	GO:1905891	regulation of cellular response to thapsigargin	1	0.001001	0	0	0	0	0.0622857	0.0999186	1	1	1	1	ENSG00000120885
8	GO:0048743	positive regulation of skeletal muscle fiber development	1	0.001001	0	0	1	0.0188679	0.320176	0.429578	1	1	0.0530531	0.627794	ENSG00000136830		ENSG00000136830
8	GO:0098659	inorganic cation import across plasma membrane	1	0.001001	0	0	0	0	0.918826	0.997103	1	1	1	1	ENSG00000073921
5	GO:0007100	mitotic centrosome separation	1	0.001001	0	0	0	0	0.275005	0.375566	1	1	1	1	ENSG00000166579
7	GO:2000008	regulation of protein localization to cell surface	3	0.003003	0	0	0	0	0.321294	0.430807	1	1	1	1	ENSG00000049759_ENSG00000096384_ENSG00000073921
7	GO:0070303	negative regulation of stress-activated protein kinase signaling cascade	6	0.00600601	1	4.97339e-05	0	0	0.0197573	0.0354109	0.823098	1	1	1	ENSG00000136997_ENSG00000186063_ENSG00000150907_ENSG00000078747_ENSG00000171720_ENSG00000185345	ENSG00000136997 ENSG00000171720
7	GO:0043069	negative regulation of programmed cell death	102	0.102102	753	0.0374496	6	0.113208	1.05949e-20	2.90681e-19	1.78126e-128	5.44513e-127	0.461136	1	ENSG00000188603_ENSG00000274474_ENSG00000164134_ENSG00000166484_ENSG00000109320_ENSG00000175793_ENSG00000026103_ENSG00000118503_ENSG00000196591_ENSG00000147403_ENSG00000137275_ENSG00000235941_ENSG00000104972_ENSG00000171720_ENSG00000162409_ENSG00000274669_ENSG00000136997_ENSG00000188906_ENSG00000135679_ENSG00000102871_ENSG00000026508_ENSG00000197785_ENSG00000196924_ENSG00000215328_ENSG00000116478…	ENSG00000104365 ENSG00000109320_ENSG00000185345 ENSG00000204388_ENSG00000109320 ENSG00000234475_ENSG00000146648 ENSG00000232804_ENSG00000135679 ENSG00000204389_ENSG00000100906 ENSG00000120885_ENSG00000044574 ENSG00000073282_ENSG00000150991 ENSG00000215328_ENSG00000166851 ENSG00000232804_ENSG00000074800 ENSG00000121022_ENSG00000064300 ENSG00000150991_ENSG00000064300 ENSG00000175104_ENSG00000164924…	ENSG00000169136_ENSG00000107731_ENSG00000186188_ENSG00000136830_ENSG00000135111_ENSG00000176907
6	GO:0032527	protein exit from endoplasmic reticulum	7	0.00700701	16	0.000795743	0	0	0.000360973	0.00093295	3.74641e-06	1.51307e-05	1	1	ENSG00000168936_ENSG00000162298_ENSG00000071537_ENSG00000136986_ENSG00000113194_ENSG00000166598_ENSG00000165280	ENSG00000113194 ENSG00000165280_ENSG00000136986 ENSG00000165280_ENSG00000162298 ENSG00000165280_ENSG00000071537 ENSG00000168936_ENSG00000113194 ENSG00000166598_ENSG00000071537 ENSG00000113194_ENSG00000113194 ENSG00000162298_ENSG00000071537 ENSG00000162298_ENSG00000136986 ENSG00000168936_ENSG00000162298 ENSG00000168936_ENSG00000071537 ENSG00000166598_ENSG00000113194 ENSG00000136986_ENSG00000165280…
7	GO:0070206	protein trimerization	7	0.00700701	0	0	0	0	0.00707578	0.0138411	1	1	1	1	ENSG00000204713_ENSG00000229006_ENSG00000127191_ENSG00000234495_ENSG00000157933_ENSG00000215641_ENSG00000237071
6	GO:2000641	regulation of early endosome to late endosome transport	4	0.004004	1	4.97339e-05	0	0	0.0185412	0.033371	0.702546	1	1	1	ENSG00000112335_ENSG00000153071_ENSG00000102882_ENSG00000169032	ENSG00000102882 ENSG00000169032
4	GO:0072395	signal transduction involved in cell cycle checkpoint	18	0.018018	79	0.00392898	0	0	3.86306e-06	1.50857e-05	4.58767e-09	2.26572e-08	1	1	ENSG00000135679_ENSG00000149311_ENSG00000140464_ENSG00000205250_ENSG00000012048_ENSG00000101412_ENSG00000170315_ENSG00000253729_ENSG00000175793_ENSG00000096401_ENSG00000123374_ENSG00000132646_ENSG00000181163_ENSG00000100393_ENSG00000198791_ENSG00000150991_ENSG00000141510_ENSG00000166851	ENSG00000141510 ENSG00000181163_ENSG00000012048 ENSG00000149311_ENSG00000100393 ENSG00000150991_ENSG00000141510 ENSG00000253729_ENSG00000123374 ENSG00000198791_ENSG00000123374 ENSG00000181163_ENSG00000101412 ENSG00000205250_ENSG00000101412 ENSG00000253729_ENSG00000135679 ENSG00000150991_ENSG00000123374 ENSG00000150991_ENSG00000101412 ENSG00000149311_ENSG00000150991 ENSG00000166851_ENSG00000100393…
9	GO:0016479	negative regulation of transcription by RNA polymerase I	1	0.001001	0	0	0	0	0.226836	0.317898	1	1	1	1	ENSG00000196924
5	GO:0007127	meiosis I	8	0.00800801	0	0	0	0	0.012879	0.0238006	1	1	1	1	ENSG00000228760_ENSG00000229524_ENSG00000142182_ENSG00000233348_ENSG00000234651_ENSG00000204463_ENSG00000096155_ENSG00000227761
7	GO:0046823	negative regulation of nucleocytoplasmic transport	5	0.00500501	0	0	0	0	0.293309	0.397266	1	1	1	1	ENSG00000079999_ENSG00000205542_ENSG00000100906_ENSG00000102119_ENSG00000101997
7	GO:0032273	positive regulation of protein polymerization	27	0.027027	23	0.00114388	0	0	7.81191e-11	6.23787e-10	0.0121493	0.0320545	1	1	ENSG00000136238_ENSG00000204388_ENSG00000234475_ENSG00000125753_ENSG00000215641_ENSG00000237071_ENSG00000212866_ENSG00000070087_ENSG00000138071_ENSG00000204389_ENSG00000237724_ENSG00000085733_ENSG00000224501_ENSG00000235941_ENSG00000231555_ENSG00000213465_ENSG00000112290_ENSG00000204843_ENSG00000101367_ENSG00000071051_ENSG00000204713_ENSG00000232804_ENSG00000103490_ENSG00000215328_ENSG00000108518…	ENSG00000101367 ENSG00000204843_ENSG00000101367 ENSG00000237724_ENSG00000112290 ENSG00000136238_ENSG00000101367 ENSG00000235941_ENSG00000071051 ENSG00000215641_ENSG00000101367 ENSG00000204389_ENSG00000071051 ENSG00000229006_ENSG00000108518 ENSG00000125753_ENSG00000101367 ENSG00000212866_ENSG00000101367 ENSG00000224501_ENSG00000071051 ENSG00000237071_ENSG00000101367 ENSG00000204388_ENSG00000071051…
6	GO:0010042	response to manganese ion	2	0.002002	1	4.97339e-05	0	0	0.0491511	0.0809103	0.0829603	0.185017	1	1	ENSG00000188906_ENSG00000185345	ENSG00000185345 ENSG00000188906
6	GO:0030865	cortical cytoskeleton organization	4	0.004004	0	0	1	0.0188679	0.103213	0.157881	1	1	0.196185	1	ENSG00000082397_ENSG00000104365_ENSG00000184922_ENSG00000170248		ENSG00000184922
9	GO:0010874	regulation of cholesterol efflux	4	0.004004	1	4.97339e-05	0	0	0.02736	0.0474092	0.49985	0.895185	1	1	ENSG00000100906_ENSG00000123384_ENSG00000185920_ENSG00000130203	ENSG00000123384 ENSG00000130203
6	GO:0061419	positive regulation of transcription from RNA polymerase II promoter in response to hypoxia	1	0.001001	0	0	0	0	0.275005	0.375566	1	1	1	1	ENSG00000168214
8	GO:1902913	positive regulation of neuroepithelial cell differentiation	1	0.001001	0	0	0	0	0.0622857	0.0999186	1	1	1	1	ENSG00000106366
5	GO:0007413	axonal fasciculation	1	0.001001	0	0	0	0	0.507193	0.632145	1	1	1	1	ENSG00000115310
8	GO:0009201	ribonucleoside triphosphate biosynthetic process	1	0.001001	0	0	0	0	0.923894	1	1	1	1	1	ENSG00000110955
8	GO:1904153	negative regulation of retrograde protein transport, ER to cytosol	4	0.004004	3	0.000149202	0	0	0.00146352	0.00329331	0.0327646	0.0810203	1	1	ENSG00000135506_ENSG00000068912_ENSG00000134882_ENSG00000198833	ENSG00000068912 ENSG00000198833_ENSG00000135506 ENSG00000198833_ENSG00000068912 ENSG00000135506
8	GO:0043123	positive regulation of I-kappaB kinase/NF-kappaB signaling	40	0.04004	176	0.00875317	1	0.0188679	1.62366e-12	1.47857e-11	1.09166e-29	1.06347e-28	0.891982	1	ENSG00000080561_ENSG00000181104_ENSG00000269335_ENSG00000162924_ENSG00000196924_ENSG00000231968_ENSG00000135341_ENSG00000198909_ENSG00000102871_ENSG00000006062_ENSG00000003402_ENSG00000101997_ENSG00000179526_ENSG00000186908_ENSG00000067560_ENSG00000137275_ENSG00000213886_ENSG00000170315_ENSG00000206468_ENSG00000142192_ENSG00000110330_ENSG00000184216_ENSG00000117560_ENSG00000173039_ENSG00000175104…	ENSG00000104365 ENSG00000179526_ENSG00000055208 ENSG00000170315_ENSG00000055208 ENSG00000104312_ENSG00000067560 ENSG00000110330_ENSG00000110330 ENSG00000263528_ENSG00000150991 ENSG00000231968_ENSG00000179526 ENSG00000269335_ENSG00000006062 ENSG00000110330_ENSG00000150991 ENSG00000175104_ENSG00000006062 ENSG00000175104_ENSG00000067182 ENSG00000269335_ENSG00000104365 ENSG00000213341_ENSG00000184216…	ENSG00000176907
5	GO:0007507	heart development	13	0.013013	6	0.000298404	2	0.0377358	0.743191	0.862022	0.999969	1	0.148296	1	ENSG00000171862_ENSG00000109472_ENSG00000065361_ENSG00000174705_ENSG00000179295_ENSG00000168214_ENSG00000114166_ENSG00000166147_ENSG00000055208_ENSG00000108773_ENSG00000124216_ENSG00000140416_ENSG00000106991	ENSG00000140416 ENSG00000168214_ENSG00000108773 ENSG00000114166_ENSG00000114166 ENSG00000171862_ENSG00000114166 ENSG00000168214_ENSG00000065361 ENSG00000179295_ENSG00000108773 ENSG00000168214	ENSG00000174705_ENSG00000109472
10	GO:0046323	glucose import	1	0.001001	0	0	0	0	0.439507	0.562864	1	1	1	1	ENSG00000134243
4	GO:0006342	chromatin silencing	32	0.032032	219	0.0108917	0	0	1.19122e-16	1.96093e-15	1.09433e-83	2.15583e-82	1	1	ENSG00000080345_ENSG00000270882_ENSG00000089163_ENSG00000196591_ENSG00000158406_ENSG00000162961_ENSG00000274267_ENSG00000276180_ENSG00000123562_ENSG00000274750_ENSG00000197837_ENSG00000273542_ENSG00000197238_ENSG00000275714_ENSG00000108840_ENSG00000116478_ENSG00000185787_ENSG00000197409_ENSG00000275126_ENSG00000278272_ENSG00000278705_ENSG00000278828_ENSG00000197153_ENSG00000270276_ENSG00000278637…	ENSG00000197153 ENSG00000270276_ENSG00000108840 ENSG00000278705_ENSG00000273983 ENSG00000275126_ENSG00000116478 ENSG00000123562_ENSG00000197238 ENSG00000278828_ENSG00000197409 ENSG00000278705_ENSG00000158406 ENSG00000275379_ENSG00000277157 ENSG00000278272_ENSG00000274750 ENSG00000278637_ENSG00000116478 ENSG00000274750_ENSG00000158406 ENSG00000278272_ENSG00000108840 ENSG00000197061_ENSG00000108840…
4	GO:0060896	neural plate pattern specification	1	0.001001	0	0	0	0	0.226836	0.317898	1	1	1	1	ENSG00000185920
7	GO:0050764	regulation of phagocytosis	3	0.003003	0	0	0	0	0.827158	0.933114	1	1	1	1	ENSG00000112335_ENSG00000196535_ENSG00000103490
6	GO:0010611	regulation of cardiac muscle hypertrophy	5	0.00500501	2	9.94678e-05	0	0	0.0238206	0.041818	0.137868	0.294152	1	1	ENSG00000108010_ENSG00000150907_ENSG00000143799_ENSG00000160789_ENSG00000154229	ENSG00000143799 ENSG00000150907_ENSG00000143799 ENSG00000160789
8	GO:0030888	regulation of B cell proliferation	3	0.003003	0	0	0	0	0.474562	0.598446	1	1	1	1	ENSG00000110651_ENSG00000149311_ENSG00000102524
7	GO:0030433	ubiquitin-dependent ERAD pathway	23	0.023023	83	0.00412792	1	0.0188679	5.53817e-12	4.75971e-11	1.5735e-25	1.3949e-24	0.71866	1	ENSG00000136813_ENSG00000234651_ENSG00000162298_ENSG00000204463_ENSG00000077232_ENSG00000113194_ENSG00000228760_ENSG00000128590_ENSG00000198833_ENSG00000233348_ENSG00000068912_ENSG00000136986_ENSG00000071537_ENSG00000116663_ENSG00000100350_ENSG00000044574_ENSG00000227761_ENSG00000096155_ENSG00000166598_ENSG00000168936_ENSG00000229524_ENSG00000165280_ENSG00000135506	ENSG00000113194 ENSG00000229524_ENSG00000044574 ENSG00000113194_ENSG00000044574 ENSG00000068912_ENSG00000162298 ENSG00000165280_ENSG00000071537 ENSG00000116663_ENSG00000136986 ENSG00000198833_ENSG00000100350 ENSG00000116663_ENSG00000116663 ENSG00000166598_ENSG00000071537 ENSG00000162298_ENSG00000135506 ENSG00000166598_ENSG00000136986 ENSG00000168936_ENSG00000068912 ENSG00000135506_ENSG00000113194…	ENSG00000100350
10	GO:0055070	copper ion homeostasis	4	0.004004	0	0	0	0	0.00346627	0.00720176	1	1	1	1	ENSG00000142192_ENSG00000101997_ENSG00000177556_ENSG00000101966
7	GO:0060380	regulation of single-stranded telomeric DNA binding	1	0.001001	0	0	0	0	0.0622857	0.0999186	1	1	1	1	ENSG00000102977
9	GO:0061734	parkin-mediated stimulation of mitophagy in response to mitochondrial depolarization	2	0.002002	0	0	0	0	0.0213724	0.0378931	1	1	1	1	ENSG00000094631_ENSG00000185345
3	GO:0007267	cell-cell signaling	46	0.046046	85	0.00422738	4	0.0754717	0.90327	0.986223	1	1	0.22327	1	ENSG00000112335_ENSG00000131196_ENSG00000141480_ENSG00000186188_ENSG00000147044_ENSG00000078902_ENSG00000117560_ENSG00000102225_ENSG00000034971_ENSG00000148943_ENSG00000108518_ENSG00000126070_ENSG00000155363_ENSG00000108671_ENSG00000100888_ENSG00000150991_ENSG00000175166_ENSG00000136830_ENSG00000188778_ENSG00000008735_ENSG00000177885_ENSG00000130396_ENSG00000109472_ENSG00000092010_ENSG00000161203…	ENSG00000100888 ENSG00000150991_ENSG00000078902 ENSG00000135111_ENSG00000100387 ENSG00000135341_ENSG00000155363 ENSG00000175166_ENSG00000141480 ENSG00000170315_ENSG00000150991 ENSG00000170296_ENSG00000169252 ENSG00000177885_ENSG00000067560 ENSG00000150991_ENSG00000078902 ENSG00000150991_ENSG00000008735 ENSG00000100387_ENSG00000150991 ENSG00000161203_ENSG00000108518 ENSG00000136997_ENSG00000169252…	ENSG00000109472_ENSG00000186188_ENSG00000135111_ENSG00000136830
5	GO:1902410	mitotic cytokinetic process	1	0.001001	0	0	0	0	0.120695	0.181382	1	1	1	1	ENSG00000067560
5	GO:0046486	glycerolipid metabolic process	6	0.00600601	0	0	0	0	0.999992	1	1	1	1	1	ENSG00000130203_ENSG00000075651_ENSG00000138685_ENSG00000188313_ENSG00000171862_ENSG00000071537
5	GO:0051099	positive regulation of binding	26	0.026026	27	0.00134282	1	0.0188679	9.89013e-08	5.06337e-07	0.00183416	0.00555891	0.762092	1	ENSG00000188906_ENSG00000142192_ENSG00000127191_ENSG00000076604_ENSG00000166971_ENSG00000068903_ENSG00000101255_ENSG00000130203_ENSG00000273686_ENSG00000153879_ENSG00000166710_ENSG00000175104_ENSG00000142676_ENSG00000123384_ENSG00000136986_ENSG00000104312_ENSG00000147133_ENSG00000185345_ENSG00000087274_ENSG00000136830_ENSG00000113575_ENSG00000102977_ENSG00000136807_ENSG00000157933_ENSG00000283100…	ENSG00000142192 ENSG00000142676_ENSG00000104312 ENSG00000188906_ENSG00000102977 ENSG00000147133_ENSG00000076604 ENSG00000175104_ENSG00000142192 ENSG00000175104_ENSG00000076604 ENSG00000127191_ENSG00000147133 ENSG00000273686_ENSG00000101255 ENSG00000142192_ENSG00000076604 ENSG00000104312_ENSG00000130203 ENSG00000142192_ENSG00000123384 ENSG00000130203_ENSG00000147133 ENSG00000166710_ENSG00000123384…	ENSG00000136830
5	GO:0060993	kidney morphogenesis	3	0.003003	0	0	0	0	0.490718	0.614834	1	1	1	1	ENSG00000188906_ENSG00000138685_ENSG00000136997
8	GO:1901300	positive regulation of hydrogen peroxide-mediated programmed cell death	1	0.001001	0	0	0	0	0.0622857	0.0999186	1	1	1	1	ENSG00000094631
7	GO:0090231	regulation of spindle checkpoint	1	0.001001	0	0	0	0	0.619049	0.745087	1	1	1	1	ENSG00000104419
7	GO:0044380	protein localization to cytoskeleton	2	0.002002	0	0	0	0	0.565537	0.691571	1	1	1	1	ENSG00000080561_ENSG00000101367
7	GO:0044458	motile cilium assembly	1	0.001001	0	0	0	0	0.537909	0.663855	1	1	1	1	ENSG00000205250
5	GO:0032411	positive regulation of transporter activity	5	0.00500501	1	4.97339e-05	0	0	0.418557	0.540889	0.675636	1	1	1	ENSG00000197386_ENSG00000205542_ENSG00000118515_ENSG00000169252_ENSG00000069849	ENSG00000069849 ENSG00000169252
8	GO:0046104	thymidine metabolic process	1	0.001001	0	0	0	0	0.17547	0.253037	1	1	1	1	ENSG00000167900
7	GO:0090657	telomeric loop disassembly	2	0.002002	1	4.97339e-05	0	0	0.125134	0.187133	0.579395	1	1	1	ENSG00000128513_ENSG00000147601	ENSG00000128513 ENSG00000147601
6	GO:0072522	purine-containing compound biosynthetic process	1	0.001001	0	0	0	0	0.998782	1	1	1	1	1	ENSG00000110955
4	GO:1902742	apoptotic process involved in development	2	0.002002	0	0	0	0	0.125134	0.187133	1	1	1	1	ENSG00000137713_ENSG00000185008
6	GO:0033601	positive regulation of mammary gland epithelial cell proliferation	1	0.001001	0	0	0	0	0.17547	0.253037	1	1	1	1	ENSG00000115310
6	GO:0030490	maturation of SSU-rRNA	1	0.001001	0	0	0	0	0.972887	1	1	1	1	1	ENSG00000156697
6	GO:0019048	modulation by virus of host morphology or physiology	5	0.00500501	0	0	0	0	0.0409063	0.0683368	1	1	1	1	ENSG00000108424_ENSG00000055332_ENSG00000185345_ENSG00000090659_ENSG00000100836
4	GO:0048853	forebrain morphogenesis	1	0.001001	0	0	0	0	0.17547	0.253037	1	1	1	1	ENSG00000171862
9	GO:1903599	positive regulation of autophagy of mitochondrion	3	0.003003	0	0	0	0	0.0272669	0.0472862	1	1	1	1	ENSG00000094631_ENSG00000197386_ENSG00000185345
5	GO:0098586	cellular response to virus	1	0.001001	0	0	0	0	0.741117	0.860548	1	1	1	1	ENSG00000213341
6	GO:0140115	export across plasma membrane	2	0.002002	0	0	0	0	0.169318	0.245322	1	1	1	1	ENSG00000171385_ENSG00000069849
8	GO:0070426	positive regulation of nucleotide-binding oligomerization domain containing signaling pathway	10	0.01001	0	0	0	0	8.42317e-13	8.01137e-12	1	1	1	1	ENSG00000237724_ENSG00000232804_ENSG00000204389_ENSG00000212866_ENSG00000234475_ENSG00000204388_ENSG00000231555_ENSG00000224501_ENSG00000235941_ENSG00000215328
9	GO:0043988	histone H3-S28 phosphorylation	1	0.001001	0	0	0	0	0.17547	0.253037	1	1	1	1	ENSG00000100784
6	GO:0050804	modulation of chemical synaptic transmission	10	0.01001	11	0.000547073	0	0	0.634923	0.760344	0.884682	1	1	1	ENSG00000108773_ENSG00000130203_ENSG00000008735_ENSG00000164885_ENSG00000171862_ENSG00000185345_ENSG00000142192_ENSG00000117399_ENSG00000136854_ENSG00000188906	ENSG00000008735 ENSG00000188906_ENSG00000008735 ENSG00000142192_ENSG00000130203 ENSG00000142192_ENSG00000164885 ENSG00000185345_ENSG00000136854 ENSG00000142192_ENSG00000142192 ENSG00000185345_ENSG00000142192 ENSG00000164885_ENSG00000185345 ENSG00000188906_ENSG00000117399 ENSG00000185345_ENSG00000117399 ENSG00000142192_ENSG00000136854 ENSG00000164885
6	GO:0052205	modulation of molecular function in other organism involved in symbiotic interaction	2	0.002002	0	0	0	0	0.0844797	0.131865	1	1	1	1	ENSG00000165416_ENSG00000123595
7	GO:0000012	single strand break repair	1	0.001001	0	0	0	0	0.320176	0.429578	1	1	1	1	ENSG00000174405
5	GO:0016236	macroautophagy	21	0.021021	49	0.00243696	0	0	0.000442723	0.00111989	0.547805	0.966427	1	1	ENSG00000165280_ENSG00000111725_ENSG00000162409_ENSG00000132356_ENSG00000131791_ENSG00000185359_ENSG00000140941_ENSG00000170296_ENSG00000167987_ENSG00000213585_ENSG00000139112_ENSG00000150991_ENSG00000155975_ENSG00000130204_ENSG00000185345_ENSG00000188603_ENSG00000115145_ENSG00000101460_ENSG00000138069_ENSG00000170315_ENSG00000136436	ENSG00000185345 ENSG00000213585_ENSG00000139112 ENSG00000170296_ENSG00000136436 ENSG00000140941_ENSG00000139112 ENSG00000150991_ENSG00000165280 ENSG00000185345_ENSG00000150991 ENSG00000165280_ENSG00000115145 ENSG00000150991_ENSG00000136436 ENSG00000170315_ENSG00000132356 ENSG00000150991_ENSG00000140941 ENSG00000170296_ENSG00000101460 ENSG00000140941_ENSG00000170315 ENSG00000185345_ENSG00000131791…
4	GO:0071772	response to BMP	4	0.004004	0	0	0	0	0.767821	0.883882	1	1	1	1	ENSG00000102882_ENSG00000157933_ENSG00000169359_ENSG00000106991
4	GO:0010457	centriole-centriole cohesion	2	0.002002	0	0	1	0.0188679	0.125134	0.187133	1	1	0.103342	0.936673	ENSG00000058453_ENSG00000204843		ENSG00000058453
5	GO:2000145	regulation of cell motility	70	0.0700701	165	0.0082061	2	0.0377358	4.27203e-06	1.64724e-05	1.92891e-05	7.29201e-05	0.900106	1	ENSG00000154229_ENSG00000123384_ENSG00000189334_ENSG00000118515_ENSG00000282844_ENSG00000034971_ENSG00000142208_ENSG00000102359_ENSG00000106511_ENSG00000087077_ENSG00000101367_ENSG00000050820_ENSG00000187391_ENSG00000138685_ENSG00000102755_ENSG00000181104_ENSG00000198753_ENSG00000137575_ENSG00000044574_ENSG00000130203_ENSG00000070087_ENSG00000089820_ENSG00000132855_ENSG00000106366_ENSG00000019991…	ENSG00000108561 ENSG00000157227_ENSG00000136238 ENSG00000266028_ENSG00000142208 ENSG00000198793_ENSG00000130402 ENSG00000197879_ENSG00000044574 ENSG00000167193_ENSG00000142208 ENSG00000171862_ENSG00000157227 ENSG00000196104_ENSG00000129465 ENSG00000282844_ENSG00000115414 ENSG00000136238_ENSG00000094631 ENSG00000101367_ENSG00000044574 ENSG00000115414_ENSG00000108561 ENSG00000115414_ENSG00000159640…	ENSG00000157227_ENSG00000102359
9	GO:1900543	negative regulation of purine nucleotide metabolic process	9	0.00900901	0	0	1	0.0188679	0.00112242	0.00259392	1	1	0.388989	1	ENSG00000232632_ENSG00000009950_ENSG00000237112_ENSG00000237051_ENSG00000232569_ENSG00000143799_ENSG00000206511_ENSG00000204681_ENSG00000206466		ENSG00000009950
4	GO:0046649	lymphocyte activation	30	0.03003	21	0.00104441	0	0	3.93992e-05	0.000123809	0.546792	0.965599	1	1	ENSG00000102879_ENSG00000234651_ENSG00000010810_ENSG00000204463_ENSG00000153563_ENSG00000162692_ENSG00000135046_ENSG00000206493_ENSG00000168610_ENSG00000128590_ENSG00000228760_ENSG00000108840_ENSG00000129465_ENSG00000233348_ENSG00000166501_ENSG00000104856_ENSG00000229252_ENSG00000149311_ENSG00000115232_ENSG00000096155_ENSG00000153879_ENSG00000227761_ENSG00000156127_ENSG00000104972_ENSG00000229524…	ENSG00000102879 ENSG00000168610_ENSG00000162692 ENSG00000233348_ENSG00000153879 ENSG00000156127_ENSG00000162692 ENSG00000227761_ENSG00000135046 ENSG00000162692_ENSG00000115232 ENSG00000162692_ENSG00000149311 ENSG00000228760_ENSG00000096155 ENSG00000162692_ENSG00000010810 ENSG00000168610_ENSG00000096155 ENSG00000149311_ENSG00000162692 ENSG00000204463_ENSG00000162692 ENSG00000229524_ENSG00000149311…
4	GO:0032507	maintenance of protein location in cell	11	0.011011	2	9.94678e-05	0	0	0.000246303	0.00065153	0.555128	0.975463	1	1	ENSG00000205542_ENSG00000044574_ENSG00000167004_ENSG00000140464_ENSG00000164828_ENSG00000136068_ENSG00000082397_ENSG00000135506_ENSG00000142208_ENSG00000213465_ENSG00000100242	ENSG00000044574 ENSG00000142208_ENSG00000044574 ENSG00000135506
6	GO:0030325	adrenal gland development	1	0.001001	0	0	0	0	0.507193	0.632145	1	1	1	1	ENSG00000110492
6	GO:0010872	regulation of cholesterol esterification	1	0.001001	0	0	0	0	0.507193	0.632145	1	1	1	1	ENSG00000130203
9	GO:1903052	positive regulation of proteolysis involved in cellular protein catabolic process	43	0.043043	249	0.0123837	0	0	2.08727e-13	2.23338e-12	8.38379e-11	4.6891e-10	1	1	ENSG00000163743_ENSG00000185345_ENSG00000215328_ENSG00000108671_ENSG00000233348_ENSG00000166851_ENSG00000150991_ENSG00000147133_ENSG00000234651_ENSG00000175166_ENSG00000283100_ENSG00000120885_ENSG00000204463_ENSG00000079999_ENSG00000103266_ENSG00000153071_ENSG00000179262_ENSG00000068903_ENSG00000165280_ENSG00000117399_ENSG00000237724_ENSG00000227761_ENSG00000204389_ENSG00000096155_ENSG00000185825…	ENSG00000100387 ENSG00000166851_ENSG00000150991 ENSG00000163743_ENSG00000215328 ENSG00000234651_ENSG00000068903 ENSG00000204389_ENSG00000166851 ENSG00000204389_ENSG00000147133 ENSG00000179262_ENSG00000120885 ENSG00000204463_ENSG00000135679 ENSG00000228760_ENSG00000135679 ENSG00000233348_ENSG00000153071 ENSG00000204389_ENSG00000108671 ENSG00000116030_ENSG00000117399 ENSG00000283100_ENSG00000204389…
7	GO:0010257	NADH dehydrogenase complex assembly	2	0.002002	1	4.97339e-05	0	0	0.94094	1	1	1	1	1	ENSG00000178057_ENSG00000158864	ENSG00000158864 ENSG00000178057
4	GO:0009798	axis specification	4	0.004004	0	0	2	0.0377358	0.393516	0.513803	1	1	0.0154758	0.227334	ENSG00000157933_ENSG00000135111_ENSG00000185920_ENSG00000176788		ENSG00000135111_ENSG00000176788
8	GO:0045860	positive regulation of protein kinase activity	49	0.049049	195	0.00969812	1	0.0188679	7.99549e-06	2.90992e-05	2.92158e-09	1.45914e-08	0.935386	1	ENSG00000184216_ENSG00000160691_ENSG00000055332_ENSG00000175104_ENSG00000169032_ENSG00000079246_ENSG00000196419_ENSG00000138685_ENSG00000102755_ENSG00000113575_ENSG00000137818_ENSG00000095015_ENSG00000120885_ENSG00000259384_ENSG00000198400_ENSG00000055208_ENSG00000176907_ENSG00000142208_ENSG00000077782_ENSG00000150991_ENSG00000198793_ENSG00000065361_ENSG00000104312_ENSG00000140575_ENSG00000129465…	ENSG00000102882 ENSG00000113575_ENSG00000055208 ENSG00000104312_ENSG00000065361 ENSG00000160691_ENSG00000127191 ENSG00000198793_ENSG00000006062 ENSG00000146648_ENSG00000076604 ENSG00000135341_ENSG00000150991 ENSG00000188906_ENSG00000137818 ENSG00000196419_ENSG00000127191 ENSG00000146648_ENSG00000055332 ENSG00000146648_ENSG00000076604 ENSG00000175104_ENSG00000106462 ENSG00000150991_ENSG00000102882…	ENSG00000176907
8	GO:2001240	negative regulation of extrinsic apoptotic signaling pathway in absence of ligand	14	0.014014	0	0	1	0.0188679	1.91151e-08	1.07084e-07	1	1	0.536209	1	ENSG00000204388_ENSG00000234475_ENSG00000107731_ENSG00000237724_ENSG00000232804_ENSG00000204389_ENSG00000212866_ENSG00000224501_ENSG00000235941_ENSG00000215328_ENSG00000163737_ENSG00000231555_ENSG00000142208_ENSG00000166484		ENSG00000107731
7	GO:1901096	regulation of autophagosome maturation	2	0.002002	0	0	0	0	0.169318	0.245322	1	1	1	1	ENSG00000136436_ENSG00000169252
4	GO:0071706	tumor necrosis factor superfamily cytokine production	1	0.001001	0	0	0	0	0.275005	0.375566	1	1	1	1	ENSG00000142192
6	GO:0010719	negative regulation of epithelial to mesenchymal transition	2	0.002002	0	0	0	0	0.467117	0.590799	1	1	1	1	ENSG00000113575_ENSG00000171862
2	GO:0040007	growth	10	0.01001	2	9.94678e-05	0	0	0.147236	0.216404	0.927309	1	1	1	ENSG00000197785_ENSG00000003402_ENSG00000107295_ENSG00000142192_ENSG00000087460_ENSG00000198753_ENSG00000140575_ENSG00000142798_ENSG00000164885_ENSG00000058262	ENSG00000107295 ENSG00000142192_ENSG00000142192 ENSG00000164885
9	GO:2000514	regulation of CD4-positive, alpha-beta T cell activation	1	0.001001	0	0	0	0	0.948313	1	1	1	1	1	ENSG00000135046
6	GO:0002703	regulation of leukocyte mediated immunity	18	0.018018	21	0.00104441	0	0	0.00314692	0.0065959	2.00741e-05	7.57262e-05	1	1	ENSG00000230254_ENSG00000170542_ENSG00000233904_ENSG00000127191_ENSG00000141480_ENSG00000104972_ENSG00000277807_ENSG00000274669_ENSG00000166710_ENSG00000273686_ENSG00000135341_ENSG00000229252_ENSG00000175104_ENSG00000080345_ENSG00000073008_ENSG00000129465_ENSG00000206493_ENSG00000130202	ENSG00000166710 ENSG00000233904_ENSG00000206493 ENSG00000273686_ENSG00000080345 ENSG00000170542_ENSG00000166710 ENSG00000274669_ENSG00000104972 ENSG00000166710_ENSG00000135341 ENSG00000175104_ENSG00000229252 ENSG00000273686_ENSG00000273686 ENSG00000274669_ENSG00000166710 ENSG00000230254_ENSG00000141480 ENSG00000175104_ENSG00000104972 ENSG00000273686_ENSG00000135341 ENSG00000141480_ENSG00000166710…
7	GO:0006641	triglyceride metabolic process	2	0.002002	0	0	0	0	0.809267	0.919231	1	1	1	1	ENSG00000130203_ENSG00000071537
[truncated: 6,215 more rows]

## Sheet: Common_up_PPI
GOLV	GOID	Description	#Nodes	%Node_Prop	#Edges	%Edge_Prop	#L0	%L0_Prop	Npva	Adj_Npva	Epva	Adj_Epva	L0pva	Adj_L0pva	Nodes	Edges	L0
[truncated: 9,526 more rows]

## Sheet: GO_enrichment
GO-term	description	count in gene set	false discovery rate
[truncated: 456 more rows]

## Sheet: GPCRs coupling
Ensembl Gene ID	Gene Symbol	Entrez ID	baseMean	log2FoldChange	lfcSE	stat	pvalue	padj	coupling	Median TPM – Subcutaneous adipose tissue	Median TPM – EBV-transformed lymphocytes
[truncated: 30 more rows]
